# Supplementary material for: Hypermethylation of heparanase 2 promotes colorectal cancer proliferation and is associated with poor prognosis
Source: J Transl Med. 2021 Mar 5;19:98. doi: 10.1186/s12967-021-02770-0 (PMC7934273; doi:10.1186/s12967-021-02770-0)
Supplement: Supplementary file 1 — Additional file 1: Table S1. Screening of methylation-regulated genes from the GEO and TCGA databases. [file 12967_2021_2770_MOESM1_ESM.xlsx]

## Sheet: Sheet1
Table.S1. Screening of methylation-regulated genes from the GEO and TCGA databases.
Gene expression data in TCGA				Methylation data in GSE29490				Methylation data in GSE17648
id	logFC	P_Value		id	logFC	P.Value		id	logFC	P.Value
OTOP2	-8.02587	2.92e-197		IFNA2	-4.21978	0.00040286		MGC4677	-2.05465	6.18e-16
APOA4	-7.72046	4.96e-80		CARD6	-3.39161	0.00020224		C20orf71	-1.7171	1.95e-13
SLC10A2	-7.60374	9.59e-104		USP26	-2.8819	0.00199407		ACSM2	-1.61081	6.19e-13
MS4A10	-7.22552	5.37e-217		IGFBP4	-2.84907	0.00126343		FLJ33706	-1.60825	3.67e-11
AQP8	-6.8126	7.67e-182		BCL11B	-2.79894	9.49e-05		C20orf185	-1.53595	5.84e-13
CA1	-6.43838	1.87e-137		DACH1	-2.77019	6.72e-06		GPR132	-1.51294	2.09e-12
TMIGD1	-6.06052	1.38e-122		TMEM52	-2.74172	1.49e-05		DEFB119	-1.51006	7.85e-12
GUCA2B	-5.95882	1.45e-133		IL8	-2.66428	0.008627		TRHR	-1.48323	6.26e-15
CPO	-5.9409	1.58e-264		VRK3	-2.63269	0.00787099		TNFRSF1B	-1.47761	3.05e-08
KRT24	-5.91711	1.38e-75		LOC89944	-2.56705	0.00033534		MMP26	-1.47047	1.58e-17
OTOP3	-5.90675	4.44e-97		CLIC2	-2.45539	0.00108288		SLC26A4	-1.43958	1.72e-14
BEST4	-5.75857	0		TRIM48	-2.33131	0.0110011		WFDC11	-1.43198	7.07e-10
INSL5	-5.73151	2.47e-71		C3AR1	-2.32607	0.00348074		NT5DC3	-1.42369	2.37e-07
HSD3B2	-5.65907	1.11e-100		TTC23	-2.32041	0.00011458		PI3	-1.42106	2.9e-16
SLC13A1	-5.6239	8.53e-76		FLJ37562	-2.26013	0.00289142		PIPOX	-1.42099	1.12e-14
CA7	-5.62277	2.83e-228		ACOT8	-2.07473	0.00377071		GRAP	-1.40601	1.68e-08
PYY	-5.58164	3.88e-117		TFEC	-2.0653	1.09e-06		TREM1	-1.38953	1.68e-11
PLP1	-5.50315	1.02e-177		UNQ9356	-1.93865	0.00779716		GPX5	-1.36001	3.98e-13
MEP1B	-5.45625	2.11e-185		CYR61	-1.92954	1.91e-07		TRPM8	-1.34632	2.25e-12
SLC30A10	-5.37294	1.01e-128		HOXC6	-1.91669	0.0107402		ENTPD1	-1.34183	3.66e-13
SST	-5.30368	2.88e-114		WDR64	-1.90524	0.00267675		OAS2	-1.33195	0.00023933
CLCA4	-5.29195	6.61e-94		TRIP4	-1.89928	0.00819809		ITGAX	-1.3234	2.52e-09
MS4A12	-5.28481	6.8e-101		IFNA16	-1.89605	0.00508185		C1orf36	-1.30046	2.46e-08
RERGL	-5.21668	9.95e-146		SLAMF6	-1.85301	0.00650095		MARK2	-1.29933	4.07e-09
SLC17A8	-5.19006	2.27e-122		WNK4	-1.8138	0.00271041		SLPI	-1.29578	4.11e-14
BMP3	-5.16548	1.34e-152		IPF1	-1.79527	2.68e-06		LAMB1	-1.28695	1.56e-10
CD177	-5.14442	4.9e-112		ZAR1	-1.74374	0.00108681		CNGA2	-1.28659	3.59e-12
KRTAP13-2	-5.12271	8.19e-65		CTDSPL	-1.72419	4.17e-06		SPINT2	-1.28269	4.58e-08
SLC6A19	-5.11431	1e-85		FOXA1	-1.7084	1.99e-07		BPI	-1.27084	5.26e-10
DPP6	-5.10858	4.3e-165		CST3	-1.65408	1.28e-07		OR10J1	-1.26898	1.89e-14
VSTM2A	-5.09954	3.19e-130		PRTFDC1	-1.65068	0.00011644		CCL3L3	-1.26835	2.01e-08
LGI1	-5.09217	1.16e-120		BACE1	-1.64757	8.98e-07		CD300E	-1.25401	2.77e-10
SCN7A	-5.07149	5.36e-125		MGC4677	-1.64458	7.61e-09		CHRNA6	-1.2507	1.71e-10
NPTX1	-5.06163	3.61e-149		HS3ST1	-1.64432	5.77e-08		RGS18	-1.23992	1.06e-12
DHRS7C	-5.03431	7.35e-165		EVI2B	-1.62953	0.00142884		OR51B4	-1.23803	3.65e-11
GUCA2A	-5.02699	2.01e-153		HOXD1	-1.62765	1.79e-05		EREG	-1.23682	6.83e-11
CLDN8	-5.01477	3.35e-55		C6orf152	-1.61845	6.31e-06		CPXCR1	-1.23616	2.01e-09
NGB	-4.99278	2.15e-96		SLCO2A1	-1.61235	2.02e-06		SYTL1	-1.23108	7.09e-08
ATP1A2	-4.97727	1.24e-144		FCRL1	-1.61223	8.39e-10		TRIM48	-1.22044	3.11e-09
MGAM	-4.87567	3.51e-199		WEE1	-1.6053	0.00014661		KRTAP13-2	-1.20891	6.32e-12
PCSK2	-4.87146	1.63e-91		PSMB1	-1.59954	0.0102736		LCE1F	-1.20736	2.14e-10
SCGN	-4.84113	6.35e-155		ITGB5	-1.57889	3.29e-06		SULF1	-1.20509	1.5e-09
MORN5	-4.83701	2.25e-73		LYPLAL1	-1.5729	7.33e-05		TCP10L	-1.20359	1.77e-11
MYOC	-4.82907	6.52e-65		LGI2	-1.55855	1.46e-05		PRSS1	-1.20149	5.32e-10
CUBN	-4.79022	2.77e-301		SPTA1	-1.55682	6.63e-05		FLJ25773	-1.19406	2.06e-11
NRXN1	-4.78485	8.45e-106		NT5DC3	-1.55472	9.56e-06		ABCB1	-1.19013	4.48e-10
RBFOX3	-4.77958	2.62e-158		UGCGL2	-1.55147	9.53e-06		EBPL	-1.18663	4.1e-12
CA2	-4.73278	2.53e-202		ARRDC4	-1.53923	4.14e-06		FSHB	-1.17241	1.29e-11
MAMDC2	-4.713	1.35e-156		RASEF	-1.53398	5.28e-07		LIME1	-1.1673	1.78e-07
PRIMA1	-4.69698	7.59e-124		IHH	-1.5113	1.82e-05		OR10H3	-1.15831	1.51e-11
DAO	-4.68694	1.26e-88		GLRX	-1.50442	3.51e-10		LY75	-1.15317	2.53e-11
ASB5	-4.67194	1.93e-58		DHX15	-1.50179	5.38e-05		C20orf195	-1.14176	1e-09
CA4	-4.66353	7.23e-83		TMBIM1	-1.49967	0.00041034		SH2D2A	-1.14153	1.98e-09
SPIB	-4.65636	4.18e-184		CDX2	-1.49028	2.25e-07		UNC5CL	-1.13445	1.22e-10
SCARA5	-4.65438	2.68e-177		RPL4	-1.48856	0.00307191		CFHR4	-1.12592	7.17e-10
CADM3	-4.64687	3.41e-136		GPR82	-1.48396	0.00288141		FCRL1	-1.12288	6.15e-07
SMYD1	-4.64452	3.85e-93		NCKAP1	-1.47793	5.74e-07		BRS3	-1.12081	8.35e-08
CMTM5	-4.63232	7.19e-158		GYG2	-1.47459	3.54e-06		SLC6A6	-1.12018	4.4e-12
FRMPD4	-4.61373	1.53e-91		FGFR2	-1.47434	1.14e-06		LILRB1	-1.11973	1.21e-13
ABCG2	-4.60657	3.11e-224		ACSM2	-1.46632	3.95e-10		IPF1	-1.11759	1.99e-05
PHOX2B	-4.57662	2.87e-92		ODZ1	-1.45599	0.00557476		HNF4A	-1.11678	2.06e-09
SLC4A4	-4.53554	7.58e-134		GPRC5C	-1.45315	5.63e-06		GIPC2	-1.11664	6.65e-09
MYH11	-4.50114	2.62e-123		PPP1R1A	-1.44647	0.00069864		CFHR2	-1.10936	5.85e-14
ABCB11	-4.49785	2.16e-104		GPX5	-1.44159	6.09e-07		ITIH5L	-1.10932	6.22e-07
CADM2	-4.47305	1.54e-87		RASGRF2	-1.43573	3.42e-06		PSMAL	-1.10872	5.28e-11
SLC26A3	-4.46853	5.74e-99		IL7R	-1.4275	0.00020107		BCL11B	-1.10645	6.83e-06
GPM6A	-4.45813	1.83e-79		BMPR1B	-1.42298	0.00013209		GPR87	-1.10155	4.18e-12
ABCA8	-4.43606	8.36e-147		THAP10	-1.41211	2.56e-06		IL17E	-1.09941	3.15e-10
CHAT	-4.42223	5.13e-81		C20orf133	-1.40852	4.11e-07		LCE3D	-1.09906	1.86e-13
NPY2R	-4.41088	5.2e-72		GRB10	-1.40068	2.79e-07		LCE2D	-1.09673	1.25e-10
VEGFD	-4.4099	1.71e-169		IRS2	-1.38169	4.65e-05		RASGRF2	-1.09604	0.00207321
CHGA	-4.40634	3.02e-73		IL18RAP	-1.36641	8.69e-06		RPS6KA6	-1.09055	3.17e-07
FAM180B	-4.40539	4.54e-123		KCNK5	-1.34939	1.77e-07		FLJ11155	-1.08922	2.28e-08
ZG16	-4.36398	5.37e-59		KITLG	-1.34513	1.06e-06		DEFB118	-1.08078	5.83e-11
SYNM	-4.35097	1.34e-125		ZFP2	-1.34484	5.97e-07		RTKN	-1.08077	7.95e-13
CEACAM20	-4.32765	4.71e-67		FLJ11155	-1.33988	2.42e-07		KCNE3	-1.08034	3.8e-09
STMN4	-4.31766	3.09e-112		SIX2	-1.33701	0.00113174		SPRR1A	-1.08013	1.27e-10
PI16	-4.31041	1.99e-88		C8orf51	-1.33395	0.00086288		C22orf8	-1.07918	1.62e-11
ADCYAP1R1	-4.26918	6.5e-103		ABCC3	-1.33297	6.52e-07		HBE1	-1.0767	5.16e-10
BCHE	-4.24718	2.53e-100		SPRY2	-1.33168	1.9e-06		C1orf24	-1.07485	2.77e-11
PPY	-4.24445	1.5e-64		LOC119710	-1.32777	3.42e-07		GLRX	-1.07399	7.06e-11
CASQ2	-4.23164	5.25e-71		GNMT	-1.32562	6.78e-09		CFHR1	-1.07262	4.91e-13
PDZRN4	-4.22754	2.25e-104		KRTAP26-1	-1.32531	2.07e-05		SMAD2	-1.07113	1.73e-12
ALPI	-4.22729	4.03e-122		TEAD4	-1.32384	3.12e-06		GNPDA1	-1.07096	4.02e-14
CDH19	-4.22323	1.54e-74		CDH1	-1.32363	5.67e-08		NURIT	-1.07058	2.39e-10
MT1M	-4.22191	2.38e-113		MOSC2	-1.31513	4.27e-06		HKDC1	-1.06932	3.52e-11
ANGPTL7	-4.21923	7.04e-66		JPH1	-1.29944	0.00073151		PAPPA2	-1.06841	2.21e-11
GSTA2	-4.21802	2.98e-67		SEMA3C	-1.29221	4.46e-08		HSD17B6	-1.06713	2.94e-06
SGCG	-4.21232	1.71e-115		CDC14B	-1.29186	7.43e-07		LAD1	-1.06633	2.81e-10
EPHA6	-4.20588	8.46e-75		PTPN14	-1.29161	1e-07		KIAA1704	-1.0661	8.3e-07
SLC5A7	-4.20458	4.09e-71		MYCT1	-1.29017	5.22e-05		HIST1H2BO	-1.06437	3.41e-13
TMEM72	-4.19834	1.82e-132		MATN3	-1.28569	5.15e-05		SLC16A7	-1.06294	3.62e-10
CLEC3B	-4.18924	5.23709584591721e-322		DSC2	-1.26465	1.38e-07		MYEOV	-1.06158	4.77e-09
SCNN1G	-4.18431	1.59e-66		AADAT	-1.26398	1.96e-07		GJB6	-1.05904	3.08e-06
C2orf40	-4.18398	6.46e-106		PRSS23	-1.25896	3.72e-05		RP11-49G10.8	-1.05897	4.31e-13
UGT1A8	-4.16944	5.53e-121		TMEM98	-1.25163	1.67e-07		LRRN6C	-1.05855	3.74e-11
LYVE1	-4.1528	4.44e-171		MGC52057	-1.24653	3.38e-06		KRTAP13-3	-1.05425	5.42e-11
FAM135B	-4.14656	2.74e-97		WFDC11	-1.24112	6.97e-05		INT1	-1.05133	5.63e-08
KHDRBS2	-4.11264	2.03e-86		LASS6	-1.23333	0.00095726		SFTPD	-1.05019	1.58e-08
PIRT	-4.10961	1.39e-101		PSTPIP2	-1.22855	3.09e-05		POSTN	-1.04967	7.95e-11
B4GALNT2	-4.10809	1.47e-56		PCSK9	-1.22764	1.92e-05		KRTAP11-1	-1.04583	5.33e-13
SFRP1	-4.10711	3.73e-89		EIF4EBP3	-1.22209	5.65e-05		ODZ1	-1.04411	4.91e-08
ACTG2	-4.0785	3.63e-110		GNAI1	-1.22173	5.05e-06		TRIM31	-1.04364	1.4e-12
LDB3	-4.07781	5.87e-133		PHACTR4	-1.21875	0.00661241		LOC116123	-1.04301	9.56e-11
TMEM35A	-4.07415	1.67e-137		NRP1	-1.21581	1.36e-06		SH2D1A	-1.04295	2.96e-09
RSPO2	-4.0721	1.53e-90		AACS	-1.20955	0.00448806		IGFBP2	-1.03913	2.44e-08
DPT	-4.06996	8.52e-137		MICAL2	-1.20678	0.0001735		RALGDS	-1.03757	5.26e-09
CEACAM7	-4.06542	2.81e-97		RAD50	-1.20292	0.004215		TM4SF19	-1.03578	4.44e-13
CNN1	-4.06401	1.53e-115		DLC1	-1.18485	7.24e-06		SIRPB1	-1.03544	1.63e-13
POU3F4	-4.05606	6.76e-44		LOC389199	-1.1769	8.42e-06		MNDA	-1.03482	2.94e-08
HAND1	-4.05183	5.61e-40		CACNB2	-1.1714	0.00079582		FCRL3	-1.03436	4.38e-11
TEX11	-4.04902	2.97e-224		FLJ30277	-1.17082	0.00053581		IFNA8	-1.02873	6.84e-09
TRPM6	-4.04223	9.68e-141		KLF4	-1.17035	0.0001898		MEST	-1.02818	2.15e-09
XKR4	-4.03473	1.39e-79		ADRA2A	-1.16925	5.6e-05		NR1I3	-1.02813	6.3e-09
ANGPTL1	-4.02811	2.78e-84		NR2F1	-1.1669	1.39e-06		LIF	-1.02782	1.38e-08
HMP19	-4.02791	1.02e-96		FLJ13149	-1.16689	0.00215076		IL6	-1.0276	1.09e-11
PMP2	-4.02492	5.32e-63		TMEM44	-1.16642	1.26e-07		ATP6V1G3	-1.02743	1.81e-11
HS3ST6	-4.0185	4.19e-61		OR51B4	-1.16343	2.12e-07		HPCAL1	-1.02737	4.05e-10
UGT2B17	-3.99884	1.11e-52		CCDC3	-1.15552	0.00042133		FTHL17	-1.02708	7.92e-08
SLC26A2	-3.9896	1.03e-134		PARVA	-1.15503	8.25e-08		TRPC4AP	-1.02624	7.97e-11
TNXB	-3.98706	3.09e-161		LRRN6C	-1.14528	1.4e-10		TNFRSF19	-1.02357	3.1e-12
TMEFF2	-3.97648	8.74e-87		RAET1L	-1.14419	0.00021772		ETV7	-1.02332	2.06e-06
HAND2	-3.97549	1.63e-99		FGF13	-1.14304	3.55e-05		SPTA1	-1.02131	2.23e-08
SLC51A	-3.96007	5.28e-232		SLC26A4	-1.14288	0.00023628		CEACAM6	-1.02023	2.12e-10
OGN	-3.95983	7.31e-71		WDFY3	-1.13652	2.35e-07		GNS	-1.01753	1.37e-12
CYP3A4	-3.95901	3.94e-54		DEFB119	-1.13495	9.36e-07		LAMC2	-1.0156	1.13e-08
ADH1C	-3.9432	7.76e-90		SHH	-1.13418	2.96e-06		SCEL	-1.01498	1.98e-08
AMPD1	-3.94259	8.95e-112		NR2F2	-1.13374	6.64e-08		SEMA6B	-1.01445	1.63e-13
SLC51B	-3.92173	1.77e-160		GALM	-1.13311	1.91e-05		FUT3	-1.01425	1.89e-08
GCG	-3.91135	5.5e-30		BTBD3	-1.13106	1.96e-05		FCGR3A	-1.01414	1.34e-08
CMA1	-3.91013	2.62e-66		NPAS2	-1.12883	1.18e-07		GPSM1	-1.01205	6.81e-10
PYGM	-3.90944	9.6e-168		C9orf125	-1.12728	7.83e-05		CPT1A	-1.00948	5.28e-08
RXRG	-3.90154	9.36e-139		TRMU	-1.12699	1.97e-08		LILRA2	-1.00603	9.2e-07
PRKG2	-3.89655	1.68e-206		COL6A1	-1.12225	0.00076189		USH2A	-1.00584	2.23e-12
PKIB	-3.88093	6.63e-176		GENX-3414	-1.12081	3.91e-06		GNA15	-1.00428	6.66e-05
ASPA	-3.87876	2.09e-172		SYT12	-1.11258	1.34e-05		IL7R	-1.00072	1.94e-06
SCNN1B	-3.8768	2.87e-82		KRTAP13-2	-1.11017	0.00065646		MME	1.00133	1.1e-05
GLP2R	-3.87279	3.45e-190		GOLGA5	-1.10841	7.08e-07		TRPC4	1.00172	8.44e-19
ADH1B	-3.86498	5.43e-53		LRIG3	-1.09491	4.4e-07		SMCR8	1.00253	0.000203
SERPINA9	-3.86119	1.2e-35		HTR4	-1.09459	0.00448125		FZD10	1.00348	0.00612915
SLC25A34	-3.85581	6.18e-252		PRDM15	-1.09283	5.17e-06		SYNGR1	1.01399	4.61e-07
APOB	-3.85099	8.99e-24		PARD3	-1.09244	2.62e-05		ST3GAL6	1.01424	0.00153498
TCEAL2	-3.85018	9.08e-51		HOXB9	-1.09009	1.83e-06		EPO	1.01552	9.78e-09
TACR2	-3.8439	1.37e-108		SEMA5A	-1.08942	8.94e-06		F2R	1.01613	1.49e-05
FEV	-3.8407	4.24e-56		FILIP1	-1.08072	1.59e-06		OTOP3	1.01781	1.6e-05
MAS1L	-3.83361	3.89e-63		EDG2	-1.07996	4.12e-06		UTF1	1.01923	4.01e-06
TCEAL6	-3.83117	3.67e-70		PLA2G7	-1.07379	0.00171901		FAM20A	1.02105	0.00067501
CHP2	-3.82562	4.49e-90		C18orf1	-1.07338	0.00065862		RPRML	1.02149	0.00328269
TMEM100	-3.81762	2.02e-149		FAT	-1.07207	5.23e-08		SSBP3	1.02194	1.14e-10
CNTN2	-3.81603	5.52e-81		GLI2	-1.06919	1.02e-05		MCAM	1.02366	3.06e-08
CNR1	-3.81252	1.86e-85		UACA	-1.0663	1.12e-06		ZNF96	1.02613	0.0003192
CWH43	-3.80634	9.01e-61		LGR5	-1.06194	8.7e-07		RECK	1.02682	0.00082085
MT1H	-3.80131	2.05e-93		MMP7	-1.06019	1.38e-06		SYT4	1.02699	0.00116622
P2RX2	-3.80073	7.98e-84		PTGDR	-1.05472	0.00029351		ZNF606	1.02755	1.84e-07
SYNPO2	-3.79616	4.65e-103		TPRKB	-1.05328	0.00172065		CHODL	1.0276	4.48e-12
JCHAIN	-3.78988	1.06e-77		SH3BP4	-1.05018	1.39e-05		GSH1	1.02865	5.75e-10
AADACL2	-3.78926	9.91e-39		PDGFC	-1.04727	0.00091765		NAALAD2	1.03009	2.9e-06
CCBE1	-3.78319	1.75e-87		CLDN3	-1.0461	7.4e-05		LRP2	1.0308	6.53e-05
C7	-3.7774	8.75e-84		DZIP1L	-1.04459	7.51e-05		TCF4	1.03222	1.11e-07
KCNA1	-3.77728	1.73e-48		PKP2	-1.04358	1.74e-05		ZNF154	1.03232	0.00036005
SORCS1	-3.76814	1.12e-83		MYO10	-1.04285	5.99e-06		SCRT2	1.03878	0.00067264
MMP27	-3.76778	2.23e-54		ROR1	-1.04198	0.00032239		SLITRK2	1.03957	0.00013803
CDH10	-3.76187	1.07e-61		HLA-DPB1	-1.03543	0.00273188		CALB1	1.04114	0.0003361
SPOCK3	-3.75941	2.74e-46		SSTR1	-1.03374	9.88e-07		FOXL1	1.04496	1.42e-12
USP2	-3.74315	1.02e-186		CEBPA	-1.02268	2.82e-05		WT1	1.04591	3.57e-17
CTNNA3	-3.73868	4.5e-74		CXCL1	-1.02144	2.75e-08		LMX1A	1.04621	4.01e-05
KCNB1	-3.73009	7.08e-72		IL21	-1.01635	4.82e-05		PTF1A	1.04679	2.69e-10
PCP4L1	-3.72659	1.86e-73		TGFBI	-1.01588	5.48e-05		MAMDC2	1.04788	1.28e-09
SCN2B	-3.72068	1.46e-89		HSPC159	-1.01342	2.48e-05		KIRREL2	1.04931	7.51e-05
GREM2	-3.70937	1.33e-95		HEBP1	-1.01309	0.00040708		IGSF21	1.05002	1.14e-06
HSPB8	-3.70744	3.32e-133		LATS2	-1.01104	0.00283954		APOBEC3C	1.05005	0.00051438
MAPK4	-3.70548	8.39e-68		ALKBH3	-1.01037	0.00134396		CH25H	1.05217	0.0001772
SLC7A14	-3.70227	3.37e-50		RBP4	-1.00796	1.16e-06		GRASP	1.0558	5.06e-10
CHRM2	-3.69839	3.81e-37		SERPINB10	-1.00739	4.73e-05		ZNF454	1.0594	1.78e-07
ANPEP	-3.69743	1.61e-70		LILRA2	-1.0068	4.97e-05		ZNF545	1.06105	2.71e-14
NLGN1	-3.6933	9.6e-66		IRX3	-1.00514	4.01e-05		KDR	1.06697	4.81e-06
DES	-3.69288	1.28e-54		HCK	1.00274	0.00922287		KCNA3	1.06917	3.63e-12
LMO3	-3.68898	4.81e-87		CR1	1.00293	1.6e-07		TRPA1	1.07045	1.46e-06
SULT1A2	-3.6885	1.16e-157		CHD8	1.00299	2.35e-05		FLJ45983	1.07072	1.62e-09
SLC7A9	-3.68256	5.26e-49		CDH2	1.00566	5.72e-05		FLJ22688	1.07271	6.48e-05
MYOT	-3.67356	1.58e-76		RND2	1.00729	0.00053164		SORCS1	1.0734	5.06e-09
GRIK3	-3.6683	3.72e-144		ZNF671	1.00837	0.00378332		SPAG6	1.07704	2.92e-08
NAP1L2	-3.66283	3.63e-117		PPFIA2	1.01011	6.75e-09		MTERF	1.07756	8.15e-05
LONRF2	-3.66251	9.8e-58		FLJ40125	1.01015	8.4e-05		FLJ21159	1.07995	4.62e-08
GCNT2	-3.65996	3.6e-171		SART2	1.01188	3.13e-06		DLX5	1.08223	1.01e-11
PRPH	-3.65959	3.5e-90		TSR1	1.01207	1.48e-06		CCNA1	1.08371	4.71e-14
SMIM28	-3.65886	6e-51		PHOX2A	1.01464	2.61e-07		AUTS2	1.08377	0.00011275
TAGLN3	-3.65714	7.13e-69		CPXM	1.01964	0.0065232		UGT3A2	1.08426	1.67e-11
NR1H4	-3.64593	3.08e-54		RYR1	1.02243	3.99e-05		CD109	1.08711	3.28e-05
C11orf86	-3.63809	4.63e-64		EMX1	1.02438	8.19e-05		GRID2	1.08759	9.8e-12
GSTA1	-3.6279	9.25e-54		CACNA1D	1.02862	0.00010947		ZFHX1B	1.08863	2.74e-09
SEMA3E	-3.62339	2.98e-47		KCNC2	1.03092	1.85e-06		EPHA10	1.08964	3.36e-07
WISP2	-3.62282	9.32e-67		CACNA1A	1.03093	4.54e-11		FLT3	1.08973	1.31e-05
CNTFR	-3.61817	7.41e-52		DNAJB6	1.03264	0.00165248		PTN	1.09327	9.22e-09
APOA1	-3.60921	7.84e-23		LAMA2	1.03302	1.22e-10		CCKBR	1.09337	0.00070455
NEFM	-3.59456	2.35e-87		CORO1A	1.03582	0.00014239		CX36	1.0935	7.86e-10
MAL	-3.58716	7.54e-124		BDNF	1.0383	1.18e-06		HNT	1.09563	7.58e-07
ADGRB3	-3.58546	1.73e-80		LRFN5	1.03856	1.76e-08		LOC349136	1.09894	6.42e-21
LMOD1	-3.58076	1.26e-109		FRZB	1.04104	0.00088821		GNAZ	1.09926	2.75e-05
GALR1	-3.57703	1.95e-53		COL23A1	1.04109	0.00057034		PCDH11Y	1.10035	3.02e-15
SH2D7	-3.57453	1.44e-103		C19orf4	1.04204	1.25e-05		MAL	1.10237	4.77e-13
SLC5A12	-3.57357	1.63e-56		IGFBP5	1.04212	1.18e-05		FLJ23588	1.10659	0.00142833
ADAMDEC1	-3.57226	2.33e-152		EBF	1.04404	2.33e-06		GATA4	1.10666	2e-12
PLN	-3.57204	1.85e-88		CHRM2	1.04558	2.69e-05		ALX4	1.10717	9.27e-08
AVPR1B	-3.56142	7.69e-66		ZNF250	1.04653	0.00286536		GAD2	1.1081	3.25e-11
GFRA2	-3.56012	1.57e-151		ST3GAL6	1.0487	0.00561741		FLJ37478	1.10992	2.81e-06
MUSK	-3.55881	3.07e-78		ADAMTS19	1.05193	8.22e-06		GDNF	1.11275	2.29e-09
C2orf88	-3.55395	3.36e-174		C6orf155	1.05297	0.00010636		RSPO1	1.11479	1.14e-07
CREB3L3	-3.54791	1.91e-55		WNT5A	1.05557	0.00221395		SPAG16	1.11644	0.00026109
PKHD1L1	-3.54318	4.59e-89		HPS3	1.05652	0.00427129		OTP	1.11707	1.99e-11
BEST2	-3.54166	5.33e-50		GALNT14	1.06519	0.0032631		APOBEC3B	1.11885	0.00172644
SLC9A3	-3.53716	4.78e-77		RAB31	1.06529	2.09e-06		KIAA1944	1.12046	1.6e-07
PGM5	-3.53379	8.75e-100		TIAM1	1.06583	0.00047538		TCERG1L	1.12078	2.77e-10
C16orf89	-3.5223	4.9e-88		FXYD7	1.06587	2.12e-07		COL5A1	1.12171	6.2e-07
POPDC2	-3.51948	1.35e-154		C3orf62	1.06668	0.0108336		RYR2	1.12299	2.92e-21
UGT1A10	-3.51069	1.97e-96		SCRT2	1.06766	0.00032509		DAB2IP	1.12497	0.00186394
GNAO1	-3.50922	3.27e-119		TMEM130	1.06894	5.69e-05		EGFL6	1.12556	4.58e-08
LYPD8	-3.50906	8.12e-66		TUBB6	1.07571	5.32e-05		PRRX2	1.12758	6.13e-05
TMEM236	-3.50297	1.26e-108		TNFSF7	1.07597	0.00099858		CD8A	1.12789	0.00072625
GPR119	-3.48826	4.04e-42		PCDHGC4	1.07705	5.39e-11		EMILIN3	1.12807	1.27e-08
ASTN1	-3.48514	2.2e-51		HIST1H4J	1.07842	0.00402757		KCNC2	1.12964	2.87e-08
SLITRK3	-3.48304	2.55e-39		RAB3C	1.07964	0.00314381		KCNA4	1.1302	1.31e-07
EPHA7	-3.47221	4.95e-63		ADCYAP1R1	1.08013	0.00021633		SLC6A3	1.13078	9.41e-12
CNGB1	-3.46306	5.57e-91		HS3ST2	1.08029	1.08e-07		ZNF345	1.13119	2.49e-05
HSPB6	-3.45707	1.03e-75		TEF	1.08074	0.00039985		LOC401498	1.13435	7.54e-08
ELANE	-3.45669	4.01e-100		AJAP1	1.08218	1.14e-09		TLX3	1.13756	5.25e-06
SPHKAP	-3.45192	9.37e-42		NPR3	1.08245	2.7e-10		MYOD1	1.13769	8.18e-08
FAM107A	-3.44157	1.37e-172		TSC22D3	1.08283	0.00111319		HOXC9	1.13948	1.95e-05
LRRN2	-3.44091	2.05e-111		GPX7	1.08436	0.00016605		SLC13A5	1.13978	4.36e-07
AGTR1	-3.44029	4.43e-50		KCNA1	1.0866	1.14e-08		OPRK1	1.14029	1.25e-19
FRRS1L	-3.43936	4.26e-66		TRERF1	1.087	0.00071793		KCNH7	1.14244	1.85e-07
SCN9A	-3.43801	3.1e-103		ITGA8	1.08992	2.71e-12		LYPD5	1.14461	0.00018084
GPR15	-3.43507	3.36e-56		TCF4	1.09639	0.00022957		FLJ32786	1.14551	1.69e-05
SLCO4C1	-3.42946	3.34e-71		AKAP2	1.09818	0.00126562		ST8SIA2	1.14601	3.92e-08
PHOX2A	-3.4192	4.32e-60		TCERG1L	1.10205	6.35e-08		FLJ32447	1.14622	3.25e-13
KIAA2022	-3.40985	3.9e-62		LOC124842	1.10354	0.00017328		HLX1	1.14996	7.15e-06
FOXD3	-3.40295	3.35e-55		HSU79303	1.10654	3.04e-14		RAB33A	1.15202	0.0119491
SFRP5	-3.4029	1.01e-35		ZNF312	1.10748	3.99e-08		ASTN	1.15275	5e-09
SLC5A11	-3.39902	2.29e-90		FLJ45983	1.10751	1.2e-06		ADAM12	1.15446	5.31e-06
RBPMS2	-3.38745	5.74e-110		COL19A1	1.10974	0.00015433		CSMD2	1.15728	3.99e-05
MYLK	-3.38326	1.57e-133		FERD3L	1.11003	2.63e-06		NBPF3	1.15788	9.5e-06
TCEAL5	-3.37813	2.53e-50		FBLIM1	1.11123	1.03e-07		ANKRD45	1.15798	4.65e-10
PCDH11Y	-3.37645	5.77e-32		ELF1	1.11164	0.00228571		PPFIA2	1.15935	3.82e-07
METTL24	-3.37146	3.88e-95		EOMES	1.11331	1.32e-10		ZNF655	1.1605	9.08e-06
RIMS4	-3.36955	1.5e-39		MMP25	1.11455	0.00010569		PLCB1	1.16171	5.35e-07
ANGPTL5	-3.36697	7.86e-71		GRIK1	1.11573	1.36e-08		FIGN	1.1621	1.54e-18
SYT10	-3.36483	1.45e-41		LASS1	1.12068	0.00051186		PAX7	1.16238	2.14e-09
FLNC	-3.36031	4.04e-103		TRPC6	1.12097	1.24e-08		SCNN1B	1.16275	1.75e-10
PSD	-3.35785	1.1e-122		SERPINE1	1.12173	0.00025469		SST	1.16615	9.54e-10
KCNJ13	-3.35159	6.45e-19		GJA7	1.12207	6.15e-05		BARHL2	1.17042	1.95e-05
ENPP6	-3.34882	4.65e-140		ICAM4	1.12717	1.12e-06		PDE8B	1.17314	6.73e-19
FMN2	-3.34858	2.17e-46		EVC	1.12738	1.67e-08		STK32B	1.1742	6.54e-06
MAB21L1	-3.34767	1.47e-74		STAC2	1.12891	4.2e-06		FBN2	1.17525	5.91e-16
SCN11A	-3.34467	4.17e-90		HIST1H3D	1.13272	0.00040283		SLC18A2	1.17566	3.58e-08
FHL1	-3.34362	2.02e-142		ADCYAP1	1.13501	4.33e-06		SYT9	1.18062	3.3e-13
ELAVL3	-3.3337	2.71e-66		SKIP	1.13586	2.5e-06		CHX10	1.18077	1.29e-13
MAB21L2	-3.33274	9.65e-97		GRM3	1.13667	3.37e-08		ASTN2	1.1833	5.38e-08
TUBB4A	-3.33125	1.16e-81		SLC6A1	1.14208	7.59e-06		GRIA1	1.18405	6.94e-08
P2RY4	-3.32609	1.19e-63		KCNC4	1.14388	0.00045105		SFRP1	1.18416	2.02e-10
MT1G	-3.32533	7.45e-91		HIST1H2BH	1.15091	0.0001748		DFNB31	1.18656	8.17e-05
NOS1	-3.32429	7.47e-47		EPHA7	1.15157	0.00109305		ZNF365	1.19166	0.00140735
PPP1R1A	-3.319	1.51e-51		SOX8	1.15566	2.02e-07		CDH13	1.19239	1.06e-11
HPSE2	-3.31648	8.34e-113		FGF14	1.15609	0.00905085		HSU79303	1.19275	3.32e-11
HSD17B2	-3.31385	1.54e-89		DOCK3	1.15817	0.00044602		ITPKB	1.19452	2.62e-05
CTNND2	-3.30968	1.47e-73		CNTN1	1.15866	3.04e-09		NEGR1	1.19652	5.98e-05
RNF150	-3.30379	4.03e-94		REM1	1.15868	7.51e-05		SMOC1	1.19727	5.46e-05
VIP	-3.30117	5.72e-56		NR0B1	1.16138	9.83e-07		HRASLS	1.19785	8.11e-09
CTSG	-3.29464	1.35e-56		ASTN2	1.16242	1.16e-07		CALCR	1.19801	1.4e-13
PNCK	-3.28874	3.21e-63		ST8SIA1	1.17114	0.00058511		CR1	1.19975	3.72e-14
PDE6A	-3.28807	1.8e-78		SLITRK1	1.18237	9.72e-07		T	1.20093	0.00058755
BRINP3	-3.28516	1.19e-27		AOX1	1.18531	0.0030509		SOX17	1.20156	7.3e-17
TCL1A	-3.28139	4.13e-34		D4S234E	1.18872	6.81e-09		FUT9	1.20183	4.09e-07
CASR	-3.27298	7.14e-58		GAD2	1.19107	2.75e-06		DHRS10	1.20293	2.62e-05
ELAVL4	-3.26745	3.75e-95		CUL1	1.19357	0.00125397		CYP1B1	1.20384	1.83e-05
PDK4	-3.26659	4.91e-158		ADAM19	1.19412	0.00062521		RASGRF1	1.20472	9.53e-13
DHRS9	-3.25756	1.51e-59		PDGFD	1.19874	0.00011069		COLEC12	1.20589	5.1e-06
LIFR	-3.25753	1.13e-118		FADS1	1.19929	0.00069594		OLIG2	1.20847	5.8e-10
CPEB1	-3.25369	2.8e-91		UCHL1	1.19953	2.72e-05		POU4F2	1.20866	4.24e-09
LRAT	-3.25123	6.77e-48		CCNA1	1.19961	3.24e-10		WDR8	1.21078	8.17e-10
TNFRSF13B	-3.24557	8.39e-72		C6orf150	1.20087	0.00739206		FLJ46831	1.2131	1.56e-09
ZBTB16	-3.24358	8.5e-51		FZD10	1.20098	8.85e-10		PNCK	1.21422	0.0116546
PENK	-3.24318	7.56e-34		WIT-1	1.20136	6.01e-08		VGCNL1	1.21484	1.94e-17
KCNMB1	-3.2421	1.91e-91		CHL1	1.20137	6.88e-08		SLC35C2	1.21505	0.00064146
MYOM1	-3.23737	5.25e-128		KIRREL2	1.20447	0.00117654		EDNRB	1.21525	4.81e-11
ADAMTSL3	-3.23326	3.45e-88		DKK2	1.20825	5.41e-06		BHLHB5	1.216	4.77e-05
MASP1	-3.23284	7.22e-55		PDE4B	1.20859	2.39e-07		FZD2	1.21601	2.92e-10
SLC17A4	-3.22945	9.27e-91		PPP1R3C	1.20861	0.0001865		ZNF667	1.21718	1.65e-05
FAM129A	-3.22541	7.32e-138		NPBWR1	1.21314	5.94e-06		RELN	1.21775	1.87e-11
MYL9	-3.22449	8.37e-123		NELL1	1.21397	6.92e-07		CACNA1A	1.21922	1.02e-09
TNFRSF17	-3.22111	1.35e-65		RXRG	1.21407	4.21e-07		ACTA1	1.22115	1.09e-06
LRRC3B	-3.22035	4.42e-55		ZNF549	1.21474	0.00153303		ZNF550	1.22224	0.00207496
B3GALT1	-3.21922	1.15e-54		CSMD3	1.21818	3.36e-09		DCC	1.22258	5.49e-11
TMEM151B	-3.21571	2.09e-100		TGFB2	1.21915	8.85e-06		RAB3C	1.22447	3.49e-05
PCOLCE2	-3.21263	3.17e-50		LMX1A	1.22319	1.39e-07		HTR1E	1.22566	4.42e-14
TPH1	-3.21177	5.88e-58		MCC	1.22484	0.00031309		PTPRN	1.22847	3.36e-10
NRSN1	-3.20952	9.27e-44		MME	1.22525	2.25e-05		NPY	1.22933	3.96e-11
KIAA0408	-3.2053	5.75e-43		ASTN	1.22586	5.94e-07		POU3F1	1.23152	1.02e-14
DMRTA1	-3.20429	7.35e-56		PTX3	1.22695	0.0058094		SLC26A5	1.2325	6.22e-05
AICDA	-3.20418	4.35e-32		VSX1	1.2284	8.15e-09		KCNG1	1.23322	6.07e-13
HTR3E	-3.20045	1.41e-38		COL9A2	1.22848	0.00629653		GDF7	1.2356	2.48e-06
KIAA1644	-3.19935	1.14e-99		OAF	1.2313	3.33e-07		GPR83	1.23676	4.44e-09
PLA2G2C	-3.19284	1.65e-60		FZD2	1.23239	1.6e-06		TBX21	1.24268	3.51e-07
PADI2	-3.19241	6.99e-97		PCDHGC3	1.23793	0.0105344		TM6SF1	1.24349	2.25e-10
CCL23	-3.1858	6.93e-91		ZNF550	1.23965	0.0031321		GRM3	1.24385	2.18e-10
FCRL4	-3.1839	2.54e-56		RSPO2	1.25729	2.67e-07		COL1A2	1.24673	2.53e-06
MMRN1	-3.18153	8.06e-66		PRDM12	1.25733	4.86e-05		CTNND2	1.24731	6.46e-07
ANK2	-3.17803	1.33e-106		MGC42105	1.26191	0.00026769		FOXB1	1.24801	1.64e-05
IGSF11	-3.17698	5.56e-54		SPAG16	1.26391	0.00107643		IGFBP3	1.24941	8.4e-06
DNASE1L3	-3.17529	3.13e-60		PCDH17	1.26776	3.69e-10		BNC1	1.25086	1.36e-13
PDZD4	-3.1749	2.12e-100		ZNF447	1.26799	0.00051823		SLC6A2	1.25138	5.66e-08
MAGEE2	-3.16577	2.54e-61		CUTL2	1.27667	1.16e-09		LAMA1	1.2522	1.62e-10
ABI3BP	-3.16535	6.91e-106		NEUROG3	1.27678	5.38e-06		WBSCR17	1.25397	1.96e-07
LVRN	-3.15893	7.63e-76		ADAMTS5	1.28535	3.67e-07		GRIK3	1.25416	1.19e-09
ATCAY	-3.15464	6.26e-53		FLJ31659	1.28554	0.00205971		BOC	1.25493	0.00072002
ABCB5	-3.15275	3.89e-35		C10orf59	1.28839	0.00233703		CDH8	1.25632	3.29e-06
GAP43	-3.14276	7.95e-59		SNCA	1.29034	3.55e-05		GPR30	1.26061	0.00225101
UGT2A3	-3.14254	1.15e-43		RSPO3	1.29059	2.62e-06		HOXA6	1.26209	0.00142395
C8orf88	-3.13996	5.7e-93		WDRPUH	1.29343	0.00081125		GCM2	1.26222	6.82e-14
NAALADL1	-3.13986	4.69e-135		PRDM14	1.29359	5.41e-07		POU4F3	1.26265	1.23e-08
ROPN1	-3.13759	2.36e-39		SLC6A15	1.29816	1.37e-10		HTR2C	1.26326	9.02e-09
CDKN2B	-3.13475	3.08e-165		SMCR8	1.29943	8.52e-05		GLI3	1.26475	0.00072316
MGAT4C	-3.13352	4.76e-35		HLX1	1.306	2.82e-07		DGKI	1.26832	4.94e-13
EDN3	-3.13172	2.54e-76		TNFSF4	1.3063	3.55e-07		CDO1	1.27098	3.57e-14
CHRDL1	-3.13019	2.59e-48		GFRA1	1.30944	7.16e-07		NPAS1	1.27109	5.78e-09
KCNMA1	-3.12541	5.3e-82		TMEM25	1.31243	1.19e-05		POU3F4	1.27355	1.92e-07
BTNL8	-3.12441	1.31e-71		INA	1.31357	1e-06		ZNF14	1.27543	0.0009658
HRASLS2	-3.12161	5.2e-78		NOVA1	1.31852	0.00014096		PTPRR	1.27594	2.48e-13
STUM	-3.11956	4.9e-46		NAALAD2	1.32035	1.49e-06		RAB31	1.27776	4.9e-08
GDPD2	-3.11795	1.34e-85		LRRC3B	1.32111	0.00010935		TBX5	1.27976	2.08e-09
CAVIN2	-3.11292	1.1e-127		CBLN2	1.32767	7.13e-08		NETO1	1.28172	1.56e-07
OLFM3	-3.11019	1.27e-33		KCNT2	1.33129	4.32e-06		ITGA8	1.28605	2.17e-11
ST8SIA3	-3.10395	8.56e-31		UNC5C	1.33154	4.53e-11		OLIG3	1.28864	2.63e-08
CLCNKB	-3.09185	1.1e-57		MMP16	1.33668	7.64e-05		SOX3	1.28948	6.33e-09
FGFBP2	-3.0913	2.63e-82		ZNF480	1.3374	1.67e-07		C14orf39	1.28978	2.38e-11
PLD5	-3.08926	9.17e-36		DEPDC2	1.34157	2.42e-06		CHL1	1.29399	8.37e-10
ANO5	-3.087	2.28e-54		FBXL16	1.34179	1.01e-07		FGF3	1.2948	1.02e-09
B3GNT7	-3.08476	1.35e-59		PLEKHH3	1.34591	0.00206294		GALR1	1.29528	1.41e-07
SLC28A1	-3.07954	1.25e-29		C2orf10	1.34925	4.06e-06		WNT2	1.29667	2.94e-09
SNAP91	-3.07829	1.5e-41		KHDRBS2	1.35047	3.01e-10		MAGI2	1.29849	2.54e-08
AFF3	-3.0781	2.62e-101		RSNL2	1.351	1.04e-06		GLRA3	1.30183	5.75e-12
GFRA1	-3.07782	1.8e-80		ALPL	1.35119	1.47e-06		MCC	1.30646	3.08e-05
ZDHHC22	-3.07515	2.29e-29		TUBB2A	1.35149	1.65e-06		GSC	1.30737	7.02e-05
NOVA1	-3.07381	5.38e-68		ABTB2	1.35197	0.00016836		KCNA1	1.30782	8.36e-13
HPGDS	-3.07193	2.13e-123		TBX21	1.35681	4.41e-10		CNTNAP2	1.30793	7.98e-09
FABP2	-3.07059	1.08e-54		BHLHB5	1.35806	2.21e-05		MOXD1	1.30869	6.61e-12
JPH2	-3.06872	7.73e-79		BAPX1	1.35903	8.34e-09		LAMA2	1.30882	8.28e-09
ARPP21	-3.06231	7.73e-33		MGC33530	1.35965	3.62e-08		GAL3ST3	1.30948	7.48e-08
SI	-3.05525	1.15e-33		TMEFF2	1.36033	4.06e-06		ADCYAP1	1.31464	2.34e-07
TMEM82	-3.05458	2e-69		CYP1B1	1.36185	6.27e-06		AKAP12	1.31614	1.16e-15
SELENOP	-3.05439	3.5e-93		ANKRD45	1.36309	8.58e-10		NAP1L2	1.31649	0.00290004
PTCHD1	-3.04605	1.22e-39		TMEFF1	1.36413	0.00231139		PKIA	1.32305	1.82e-06
FXYD1	-3.04051	1.82e-81		ZDHHC15	1.36493	0.00437967		MSC	1.32355	5.56e-19
CHODL	-3.03394	1.79e-65		HDAC3	1.36588	1.06e-06		CART1	1.32471	3.33e-05
NEGR1	-3.03387	5.41e-115		MAGEH1	1.37029	0.00277493		RORA	1.32528	2.13e-05
ALDOB	-3.03222	6.32e-40		HIST1H3F	1.37289	0.00972852		RSNL2	1.3286	3e-09
GABRG2	-3.03131	3.59e-25		SORCS3	1.37569	1.63e-10		PAK7	1.32882	3.21e-06
STMN2	-3.02661	3.05e-53		RORA	1.37619	8.43e-07		TRHDE	1.32939	2.64e-11
RALYL	-3.02016	8.73e-28		ANKRD41	1.38564	0.00020105		NEFL	1.332	2.52e-06
MYOCD	-3.01811	2.38e-81		SPOCK	1.38852	1.75e-06		PXDN	1.33247	4.7e-06
ADTRP	-3.01253	2.2e-58		ZNF660	1.38929	2.77e-05		WIT-1	1.33487	1.08e-14
AKR1B10	-3.0101	1.59e-55		TNFSF12	1.40955	0.00469051		FAM19A2	1.33849	1.76e-10
CLVS2	-3.00972	4.99e-31		NTRK3	1.41101	8.68e-10		MAFB	1.34006	5.69e-14
ANKS1B	-3.00159	3.54e-64		PHF21B	1.41117	2.2e-06		GRIA3	1.34124	3.21e-08
PALM3	3.00125	1.47e-19		GUCY2D	1.41487	4.61e-07		JPH3	1.34336	1.9e-05
LRRN4	3.00673	3.29e-23		SNCB	1.41746	0.00026351		EFNB3	1.34375	9.75e-06
NR5A1	3.00675	5.72e-09		NPY2R	1.42074	7.82e-06		UNQ9433	1.34442	4.19e-06
EREG	3.0069	3.22e-18		GAS7	1.42313	1.7e-12		CBS	1.34543	5.58e-06
DCSTAMP	3.00831	3.06e-16		AK5	1.4258	0.00021541		CBLN4	1.34809	8.23e-12
CXCL3	3.00905	1.07e-35		CSPG2	1.42715	2.6e-06		FLJ31659	1.3495	3.91e-06
ARMC3	3.00918	2.64e-11		THBD	1.42741	0.00017042		ARHGEF7	1.35321	1.52e-05
INS	3.01566	9.75e-06		DRD4	1.42778	0.00050124		KLHDC8B	1.35321	2.49e-10
MLXIPL	3.02494	8.6e-37		COL4A1	1.43102	1.56e-10		AGTR1	1.35779	4.29e-08
NPW	3.02667	6.32e-17		SIX6	1.43435	2.93e-10		DMRTA1	1.35815	0.00562168
CDKN2A	3.04367	1.44e-23		DYRK1B	1.44604	0.00032792		FSTL5	1.36001	4.52e-05
SEMG1	3.04379	2.12e-08		HLA-G	1.44921	0.00051902		ALK	1.36335	4.26e-07
HEPHL1	3.04725	7.92e-13		LOC51334	1.45	0.00189254		ZNF560	1.36542	9.83e-07
MSLN	3.04888	3.28e-17		EGR2	1.45282	3.97e-06		GLP1R	1.36603	3.76e-12
AJUBA	3.05068	9.17e-137		GDF7	1.45507	0.00021881		PTPRO	1.36754	6.13e-06
NKX6-1	3.05675	1.32e-07		FGF5	1.464	7.13e-07		NTRK3	1.36892	3.22e-09
GSDMC	3.05715	5.22e-28		PDPN	1.47626	4.59e-07		SFRP5	1.36955	1.04e-06
TMEM74B	3.05887	1.84e-30		DFNA5	1.47779	0.00094044		TMEM121	1.37171	8.92e-07
HES7	3.0628	1.59e-13		FLJ23588	1.48498	0.0006587		SLC18A3	1.37302	2.18e-12
SIX2	3.06296	5.7e-13		CHST1	1.48514	0.00015343		CIDEA	1.37552	3.47e-10
GDF15	3.06653	2.17e-42		FLJ32786	1.48567	0.00016966		KCNK12	1.37685	6.96e-05
FOXD1	3.0685	2.51e-12		SV2A	1.49859	0.00014532		ZNF285	1.37977	2.88e-10
GPR52	3.07101	2.39e-06		ST8SIA4	1.5031	3.49e-05		MYO3A	1.37981	1.65e-10
PAX3	3.07175	2.11e-07		TWIST1	1.50425	9.48e-06		PCDHGC4	1.38038	3.2e-16
SPZ1	3.07298	1.57e-12		DLEC1	1.50857	0.00023698		CCDC37	1.38206	4.11e-14
PSORS1C2	3.07848	4.77e-16		SLC35C2	1.5169	8.61e-05		FOXF2	1.38292	9.3e-07
BPIFB1	3.08038	5.77e-06		ADAMTSL1	1.52164	3.55e-09		MMP2	1.38566	3.53e-12
HBQ1	3.08429	1.67e-10		SYT6	1.52549	2.14e-06		EDIL3	1.38584	8.06e-06
NPVF	3.08434	3.82e-05		ALK	1.52895	3.64e-09		FLRT2	1.38839	2.52e-10
FLG2	3.0847	9.09e-06		PRIMA1	1.53153	0.00068095		NCAM2	1.39236	1.29e-08
TGM6	3.09121	1.32e-05		CRISPLD1	1.53282	1.93e-09		ZNF677	1.39348	9.36e-10
KRT4	3.09211	3.01e-09		TRIM9	1.53372	0.00017963		NR0B1	1.39463	1.19e-09
TDGF1	3.09377	7.9e-30		RNF152	1.5351	1.29e-05		RSPO3	1.40005	5.04e-07
TBR1	3.10187	1.36e-07		ZNF570	1.54232	0.00046407		TIAM1	1.40137	1.34e-05
TFF2	3.10226	1.52e-09		RLN3R1	1.54489	5.51e-11		GNB4	1.40191	5.46e-07
HIST1H2AM	3.11594	1.91e-10		ADAMTS2	1.54671	5.48e-05		COL6A2	1.40209	1.45e-06
IL17C	3.11857	5.63e-14		ADCY4	1.54681	1.17e-05		TCF7L1	1.40305	9.9e-05
ANKUB1	3.12046	2.94e-09		HS3ST3A1	1.54722	8.35e-12		DOCK3	1.40337	5.74e-08
EYA1	3.12477	9.15e-12		JAKMIP1	1.55067	7.45e-05		PTGFR	1.40459	3.59e-08
LIPF	3.12675	8.58e-06		CALB1	1.55693	0.00038368		VEGFC	1.40711	2.73e-18
ZNF750	3.12754	3.56e-14		CD8A	1.57161	4.84e-06		NAP1L3	1.40969	2.66e-06
HIST1H3A	3.12909	3.54e-08		CDKN2A	1.58045	2.64e-09		LRAT	1.41247	4.31e-10
SLC7A5	3.13218	2.64e-67		MCF2L	1.58082	9.47e-07		SLIT1	1.41345	3.84e-06
CCNO	3.13289	1.58e-51		DGKZ	1.58159	6.87e-08		CPXM	1.42236	0.00034633
TBX15	3.13412	6.24e-25		PROK2	1.5971	0.00028507		C2orf10	1.42261	2.24e-07
PRSS51	3.13877	9.04e-16		SSTR2	1.59964	4.39e-06		RSPO2	1.43198	2.69e-14
FAP	3.14516	2.27e-28		ARL10	1.60149	0.00071067		NEUROG3	1.43522	7.77e-07
IL23A	3.147	6.93e-28		GPR101	1.60171	0.00874484		FOXF1	1.43666	2.25e-07
SPTBN2	3.14925	6.42e-82		SIPA1	1.60699	0.00011537		PROK2	1.43815	2.55e-05
KRT40	3.15092	2.99e-08		ZNF264	1.62973	0.0026667		HPSE2	1.43854	4.15e-13
MYEOV	3.15261	2.99e-30		SARM1	1.63153	5.33e-10		GAS7	1.43942	5.66e-13
IRX3	3.15853	8.49e-16		RASSF2	1.63682	3.78e-07		NCAM1	1.44455	0.00023185
SFRP4	3.15936	1.35e-18		PRKAR1B	1.63707	4.67e-12		HAND2	1.45057	2.43e-12
KLK12	3.16251	2.73e-13		MAGED4	1.65289	0.00142495		GUCY1A2	1.45169	2.78e-06
SRPX2	3.16608	4.23e-34		MYH11	1.65548	4.71e-06		REM1	1.45241	2.87e-09
CLDN6	3.17279	1.81e-10		GPR30	1.65932	0.00124898		PRIMA1	1.45751	3.58e-07
MUCL1	3.17496	1.91e-08		SULT1A3	1.66049	8e-05		SPSB4	1.46219	3.23e-11
C1orf105	3.17543	2.19e-19		ADD2	1.66229	6.81e-07		PRICKLE1	1.46318	1.5e-05
SERPINB5	3.17791	5.17e-23		MASTL	1.67515	0.0018629		CHRM2	1.46318	8.04e-10
ERFE	3.17902	9.76e-27		FLJ22688	1.67884	0.00254467		FOXG1B	1.46577	9.19e-12
HIST2H2BF	3.17998	9.16e-15		SPG20	1.68035	1.32e-05		NELL2	1.4658	2.13e-06
CYP2E1	3.18442	1.84e-10		ZNF569	1.68948	0.00119079		NKX2-2	1.46628	2.63e-10
RHBG	3.18472	1.28e-16		HIST1H3G	1.69821	2.74e-05		SOX7	1.46632	7.28e-10
COL9A3	3.18777	8.23e-20		DGKG	1.7005	2.97e-05		B3GAT1	1.46723	1.11e-11
SPTBN5	3.18964	2.62e-32		VIPR2	1.70131	5.54e-07		CDKN2A	1.46834	2.19e-10
TFR2	3.19358	6.81e-31		HIST1H3I	1.70643	0.00041972		ADD2	1.47259	3.71e-12
KISS1R	3.19548	2.41e-15		SDC2	1.70801	1.4e-08		BAPX1	1.47289	1.07e-09
WDR72	3.19848	3.47e-19		CRHR2	1.72193	2.13e-11		EPHA7	1.47679	3.92e-06
PERM1	3.19921	8.11e-51		ETFB	1.72514	0.00263519		SLC32A1	1.47721	1.55e-12
SHISA2	3.20188	8.15e-39		KLHDC8B	1.72743	3.46e-08		CHRDL1	1.47797	2.52e-07
CCDC190	3.20319	2.05e-06		HIST1H2BB	1.74651	3.19e-06		SLC6A1	1.47844	3.66e-14
CLDN14	3.20445	6.26e-23		ZNF345	1.74771	0.00011481		GPX7	1.47965	1.18e-05
HCRT	3.20585	2.12e-16		HPSE2	1.75094	8.45e-09		GRIA4	1.47972	4.06e-14
MAGEB6	3.20633	3.87e-07		SOCS3	1.76573	0.0002625		HCK	1.47981	8.38e-06
SULT2B1	3.20749	1.09e-41		DMRT1	1.77004	1.17e-05		SNAP25	1.4811	3.74e-09
KRTAP1-1	3.20822	1.41e-09		HIST1H3C	1.77165	7.6e-06		KIAA1212	1.4815	1.09e-05
GFY	3.21511	1.19e-08		FAM5B	1.78211	1.67e-08		EFCAB1	1.48231	1.75e-15
SSX1	3.21662	6.18e-07		SLC8A3	1.78839	1.24e-05		PTPRT	1.4842	1.76e-17
SPATA12	3.21874	4.69e-62		C1orf114	1.79096	2.76e-09		DPYSL4	1.48581	6.63e-12
GJA3	3.22323	1.22e-17		ZNF655	1.79462	4.15e-06		FBLIM1	1.48602	1.21e-13
KIF26B	3.22847	7.98e-34		FLJ39155	1.80292	1.72e-05		PDGFD	1.48778	1.53e-06
SH2D5	3.2286	7.66e-23		RAFTLIN	1.81206	1.6e-08		RIMS4	1.49435	0.0012192
ANKRD18B	3.23427	1.15e-11		GNAZ	1.82245	5.18e-12		ADCY8	1.4946	1.63e-06
PABPC1L	3.23554	1.64e-46		FBN1	1.82424	1.36e-05		LHX5	1.49664	5.96e-09
TSPEAR	3.23862	1.53e-19		WDR17	1.82607	0.00010396		BRSK2	1.49701	1.93e-09
KRT85	3.24028	1.18e-08		EYA4	1.84132	2.12e-15		NID2	1.49799	5.2e-09
CSTL1	3.24301	2.01e-19		FLJ30934	1.85187	3.42e-06		PTPRZ1	1.50017	1.99e-05
MC3R	3.24556	2.71e-10		GLDC	1.86194	2.64e-05		DUSP26	1.50026	0.0003434
SPRR2G	3.24597	9.09e-06		PLCB1	1.86575	4.11e-07		PCDH11X	1.50139	2.13e-10
PGGHG	3.24843	3.89e-34		TNFRSF8	1.86616	2.63e-08		BTG4	1.50261	8.92e-16
HIST1H3C	3.25056	1.37e-07		CPSF6	1.8671	0.00767093		LRFN5	1.50377	8.97e-11
DUSP4	3.25418	3.23e-25		DTX1	1.88367	1.18e-10		PDE4B	1.50402	6.17e-06
UROC1	3.25716	1.61e-11		SYNGR3	1.88834	1.3e-10		PHF21B	1.50582	7.07e-10
CYP4F8	3.25719	1.55e-13		ONECUT1	1.89515	4.2e-06		SKIP	1.50714	1.06e-09
HGFAC	3.26004	4.48e-10		BCAT1	1.89545	1.13e-08		CBLN2	1.50801	4.53e-10
ZNF556	3.26015	1.33e-10		ESR1	1.89987	6.53e-12		MEGF11	1.51164	2.21e-05
BMP7	3.26027	4.99e-23		INPP5B	1.92173	1.66e-06		MSRB3	1.51612	6.01e-05
SAA2-SAA4	3.2633	4.9e-08		SFRP2	1.94556	8.22e-10		FERD3L	1.52732	3.37e-09
GLYATL1	3.26374	7.99e-23		CMTM3	1.95588	1.42e-06		D4S234E	1.52895	2.99e-14
SOX21	3.26773	1.35e-07		SNAP25	1.9688	2.75e-07		UCHL1	1.53002	1.77e-09
GPRC6A	3.27119	5.03e-09		ZNF272	2.001	0.00845036		PLD5	1.53036	3.29e-19
DLX3	3.27725	3.7e-12		ZNF85	2.00382	6.97e-08		GPR88	1.53169	3.66e-07
FBXO47	3.2827	1.06e-07		ST6GALNAC5	2.01571	9.53e-10		FAM43B	1.53175	1.99e-18
TMPRSS11D	3.28371	4.3e-07		FOXE1	2.01599	2.17e-12		ADAMTSL1	1.53286	3.49e-10
KRT84	3.28642	7.14e-07		PCNT2	2.01971	0.00198402		CSMD3	1.53353	4.66e-11
RAET1L	3.28745	1.79e-25		CHST2	2.0291	0.0005948		SFRP2	1.53508	1.01e-14
TFAP2A	3.28772	6.76e-25		QKI	2.04109	0.00148257		INA	1.53763	1.03e-14
SLC22A10	3.29149	1.44e-06		ADARB2	2.05611	5.52e-06		CHAT	1.54292	5.52e-10
KLK11	3.29524	2.85e-17		PEX5L	2.05637	7.87e-08		TNFSF7	1.54386	4.91e-06
DIRC1	3.299	2.84e-15		MEGF11	2.07446	1.28e-07		C1orf114	1.5456	7.01e-10
ACAN	3.29913	4.8e-56		MYO5A	2.09022	0.00379736		ZNF85	1.54707	2.03e-11
SLC38A3	3.29942	5.9e-13		ZNF304	2.0944	0.00018446		SYNGR3	1.55143	4.7e-07
NKPD1	3.30627	4.47e-35		APOBEC3C	2.10942	1.62e-07		TMEM25	1.55242	1.4e-10
LRRC36	3.30975	1.14e-32		HSPA1A	2.13621	1.65e-06		ANTXR1	1.55874	1.05e-06
APLN	3.31024	3.19e-56		ZNF625	2.1387	4.39e-07		IRX4	1.56149	2.02e-08
TBX20	3.31092	5.46e-13		MDFI	2.15409	2.85e-20		AFF2	1.5625	0.00709454
LY6G6C	3.31798	2.48e-24		C2orf32	2.15463	2.34e-13		HCN1	1.56311	5.25e-12
AZGP1	3.32457	1.8e-40		GPM6A	2.16458	5.53e-10		SLITRK4	1.56384	1.19e-11
MYADML2	3.32463	7.71e-22		ZNF132	2.17388	3.78e-08		ZDHHC15	1.5641	1.36e-08
COL7A1	3.3248	4.32e-42		NPAS1	2.19028	9.45e-07		ST8SIA4	1.56689	8.44e-09
TBX4	3.32679	7.65e-11		GRIN2A	2.22175	1.48e-15		ADCYAP1R1	1.56745	1.97e-08
DRD2	3.3282	6.93e-14		NDRG4	2.23515	1.92e-06		NPBWR1	1.56795	4.36e-12
ZNF479	3.33553	1e-05		ST8SIA5	2.24135	2.18e-12		SCARF2	1.57283	2.95e-09
KLRG2	3.3363	3.76e-12		APOBEC3B	2.29729	4.49e-09		ADAMTS1	1.58061	1.18e-07
NAT16	3.34165	4.5e-16		PKIA	2.33047	8.24e-07		BCAT1	1.5852	6.26e-11
CPN2	3.34375	2.24e-07		SOX5	2.3555	7.03e-07		ZNF549	1.58612	3.11e-11
EVX1	3.34846	1.47e-17		ZNF331	2.37447	4.88e-06		GNAO1	1.58715	9.73e-07
TNFSF9	3.35186	8.86e-26		EFHA2	2.37962	1.99e-10		MAGEH1	1.59302	7.74e-05
FZD10	3.356	3.48e-12		GSTM2	2.44663	3.98e-11		ZNF660	1.59312	9.82e-08
PAGE2	3.35899	3.25e-07		VAV3	2.44666	1.88e-08		ESR1	1.59757	9.26e-15
SH3TC2	3.36596	1.31e-62		CNKSR2	2.47228	2.01e-05		COL8A1	1.59869	6e-10
RNF225	3.36846	5.29e-14		TFPI2	2.47255	6.34e-17		SLIT2	1.60193	1.1e-12
TGFBI	3.37232	3.74e-60		ITPKB	2.52765	5.43e-11		RPRM	1.6021	6.16e-08
FAM81B	3.37399	4.85e-07		SLIT1	2.54344	4.78e-05		SH3GL3	1.60338	0.00064583
PNLIP	3.37794	0.00014917		NKX2-5	2.56822	1.85e-05		NELL1	1.60944	1.07e-12
GRIN2B	3.3855	1.08e-38		MGAT3	2.59998	5.44e-07		NPTX1	1.61269	0.00011242
MAGEB5	3.39483	5.57e-12		DAB2IP	2.60091	1.48e-07		PTX3	1.61602	2.85e-05
CYP2A6	3.39726	1.13e-06		JAM3	2.60225	2.8e-10		SNCB	1.61865	4.98e-07
C2orf70	3.39806	3.49e-53		BASP1	2.68532	7.18e-13		CNIH3	1.61887	2.67e-06
IGFL3	3.40693	7.25e-12		ITGA4	2.7404	1.56e-14		TMEFF2	1.62551	6.59e-10
TMPRSS5	3.41663	1.18e-21		C1orf165	2.75528	4.05e-10		LMX1B	1.62733	1.74e-08
SPRR2F	3.41893	7.34e-05		KCNQ5	2.96792	2.55e-09		NPR3	1.62762	2.89e-11
NPFFR1	3.42659	5.39e-40		AKR1B1	2.98215	1.22e-06		TNFRSF8	1.62944	9.05e-15
IGFL2	3.43052	1.09e-16		CHST10	3.15598	1.18e-10		ADAMTSL3	1.63013	5.56e-08
CYP4A11	3.43317	3.22e-05		ATP8B2	3.24787	4.41e-15		AJAP1	1.63834	1.41e-10
FBXO40	3.4344	3.52e-05		ELMO1	3.37919	1.6e-08		ANKRD41	1.64074	1.84e-05
RHPN1	3.43553	1.37e-59		ADAM8	3.4776	0.00634715		SARM1	1.64079	6e-18
ADAMTS12	3.43818	5.83e-49		IRF4	3.69685	1.66e-13		DOK5	1.64109	2.98e-15
RNF183	3.43969	1e-44		FLI1	3.79747	1.36e-13		AOX1	1.64176	0.00010729
NKX6-3	3.44156	3.77e-06		FLJ25477	3.91688	5.18e-07		CSPG2	1.64272	1.46e-07
PSG7	3.44283	5.38e-06		VIM	4.78457	7.6e-05		SLITRK1	1.6466	3.52e-08
MIOX	3.44329	1.65e-17						EPHA5	1.64742	8.15e-11
DMP1	3.44439	3.15e-12						FLJ32110	1.65451	3.25e-10
KCNE1B	3.44661	1.59e-06						TLL1	1.65595	3.28e-10
FOXL2	3.44676	2.72e-09						BASP1	1.65902	1.94e-10
GABRP	3.44948	6.11e-14						KCNT2	1.66283	1.34e-13
GNGT1	3.45403	5.76e-15						UNQ739	1.66434	6.4e-13
CLPSL1	3.45618	1.57e-07						RLN3R1	1.66769	4.36e-10
CORIN	3.45771	9.01e-35						KCNK9	1.67339	2.25e-11
CGB8	3.45935	2.17e-08						CNTN1	1.67516	1.08e-15
APOH	3.46187	6.01e-08						SULT1A3	1.67646	2.25e-06
HS6ST2	3.46515	2.48e-22						ADCY1	1.68646	1.34e-17
TMPRSS13	3.46532	1.78e-31						RXRG	1.68726	3.74e-12
TH	3.46763	8.41e-23						ELOVL4	1.69237	3.41e-06
LIN28A	3.47131	1.01e-07						ZNF312	1.69265	1.61e-10
TNS4	3.47602	1.55e-45						MGC42105	1.69541	3.39e-07
MSX1	3.47638	1.04e-39						PHOX2A	1.70054	1.9e-10
TKTL1	3.47779	1.83e-07						KCND2	1.70449	6.91e-06
WIF1	3.48188	2.18e-08						GFPT2	1.70569	1.47e-06
REG3A	3.49883	1.49e-07						PPP1R3C	1.70667	3.24e-06
WFDC10A	3.49989	1.26e-19						PDPN	1.71262	5.79e-11
DAZ1	3.50272	9.89e-06						MGC33530	1.71503	4.43e-14
SRD5A2	3.51029	9.36e-10						B3GAT2	1.71551	1.72e-06
LRP2	3.51858	1.48e-10						FAM19A4	1.71581	5.3e-12
KIAA1257	3.52597	1.73e-67						ERBB4	1.72347	1.05e-06
PLEKHN1	3.53159	2.68e-72						SSTR2	1.72454	1.7e-11
LHX5	3.53208	3.68e-13						ZNF671	1.72478	3.41e-10
TAS2R13	3.53711	1.97e-07						STK33	1.72545	0.00018727
CGREF1	3.54005	5.61e-70						LRRC3B	1.72568	6.42e-13
CLLU1	3.54222	2.33e-12						ZNF570	1.73099	4.23e-07
RGR	3.5436	1.23e-10						FRMPD4	1.73506	2.46e-10
CKMT2	3.54791	2.26e-16						SIX6	1.73917	2.23e-10
RNF182	3.54874	1.2e-14						SNCA	1.75217	3.28e-08
KRT74	3.54937	2.36e-10						NKX2-5	1.75937	3.6e-12
C20orf85	3.55143	6.26e-09						ONECUT1	1.76357	4.57e-07
HIST1H2BL	3.55344	2.21e-12						GPC6	1.76511	2.96e-13
DKK1	3.55529	9.09e-13						SOCS3	1.7676	5.53e-07
EGFL6	3.55698	3.66e-53						ADAM23	1.76884	7.86e-05
PRODH2	3.55725	2.59e-06						CMTM3	1.76889	9.13e-15
GRK1	3.56077	6.23e-19						KHDRBS2	1.76949	2.62e-15
FOXL2NB	3.563	2.01e-09						CDH2	1.77329	1.63e-09
SLCO4A1	3.57513	1.46e-85						MMP25	1.77497	1.31e-11
HIST1H2BF	3.57633	3.01e-11						SLIT3	1.77961	8.2e-12
FOXG1	3.58438	1.57e-07						PDE1B	1.78395	6.92e-11
BTBD16	3.58847	2.52e-45						MDFI	1.78616	5.78e-21
UNCX	3.58887	3.22e-07						MMP16	1.79362	5.25e-11
CLEC5A	3.59112	2.94e-29						SNF1LK	1.79493	4.92e-06
CACNG4	3.59492	2.25e-14						CUTL2	1.80057	3.49e-11
CA6	3.60036	7.03e-09						NOVA1	1.80165	8.79e-10
CSF2	3.60128	2.16e-22						SYN2	1.80245	5.05e-08
CACNG8	3.60364	1.48e-28						LBX1	1.81324	5.92e-10
AL662899.1	3.61052	4.74e-20						GRIK1	1.83119	2.62e-13
IL36RN	3.61855	6.97e-13						GALNT14	1.83927	3.21e-07
VTCN1	3.62298	2.86e-12						C6orf155	1.83971	3.15e-11
POU6F2	3.62488	6.69e-10						BDNF	1.84515	2.44e-10
PPP4R3CP	3.62768	3.12e-06						PRDM12	1.84767	1.49e-10
MROH9	3.63221	1.66e-08						ADHFE1	1.84949	2.27e-18
SIX3	3.63294	4.71e-11						NRG1	1.85933	4.17e-10
ATG9B	3.63402	6.86e-52						COL12A1	1.86092	4.67e-10
ABCA12	3.63731	2.28e-14						B3GALT3	1.86173	1e-05
KRTAP3-2	3.64067	1.34e-13						ALPL	1.86272	1.05e-11
OR1N2	3.64227	5.32e-06						PCDH17	1.86407	1.87e-12
TYR	3.6473	5.49e-08						FBN1	1.86917	4.84e-07
SLAMF9	3.65063	2.81e-26						HS3ST2	1.87312	4.38e-21
GSX1	3.6508	5.57e-11						NRCAM	1.8737	1.47e-07
STC2	3.65147	3.49e-41						GPR101	1.87527	0.00020018
GIF	3.65372	5.14e-17						ZNF272	1.87955	2.13e-06
HIST1H3F	3.65427	3e-09						DEPDC2	1.89939	1.99e-15
BPIFB2	3.65716	1.48e-07						GLDC	1.90077	6.78e-06
PSG6	3.65922	9.81e-07						ESX1	1.90676	9.96e-08
NKX2-5	3.66134	2.04e-09						SLC6A15	1.9079	2.06e-21
HAGHL	3.66758	8.44e-44						RASSF2	1.90991	2e-09
HIST1H2BE	3.66939	2.81e-11						STAC2	1.9106	3.46e-13
PSG1	3.66949	4.18e-06						PRKCB1	1.91546	1.29e-11
SIX1	3.67226	6.84e-27						COL4A1	1.93056	3.32e-15
ALKAL1	3.69908	1.04e-32						DZIP1	1.93337	1.13e-06
SLC13A5	3.69973	3.45e-11						ZNF415	1.93936	2.72e-09
CCDC78	3.70498	6.93e-44						EVC	1.9419	9.35e-11
MDFI	3.71573	6.94e-77						TWIST1	1.9471	1.46e-12
LBP	3.71806	9.96e-10						SLC35F3	1.9494	3.14e-09
PRKCG	3.71905	2.25e-19						GPM6A	1.95348	5.75e-13
PRSS22	3.72269	3.01e-59						KCTD8	1.95547	4.74e-10
CBX2	3.72304	6.93e-69						ZNF134	1.95627	2.14e-15
KRT7	3.72689	1.06e-22						ZNF354C	1.95787	2.99e-09
SAA2	3.72823	4.22e-14						GABBR2	1.95815	3.1e-17
FEZF2	3.72853	1.02e-10						THBD	1.95907	8.21e-10
PRR7	3.73042	1.67e-49						DTX1	1.95985	1.08e-11
PNPLA3	3.7336	9.49e-21						TRIM9	1.965	2.2e-07
HPX	3.73492	1.84e-11						ADAMTS5	1.96716	5.29e-17
CSAG2	3.75638	6.59e-07						SLC16A12	1.97645	4.87e-11
MMP20	3.76254	6.35e-17						RAFTLIN	1.97655	3.71e-10
OLR1	3.76702	5.38e-28						ST8SIA5	1.97816	5.38e-14
CXCL8	3.77097	3.98e-21						DKK2	1.98133	2.25e-11
SERPINA7	3.77684	1.41e-11						MAGED4	1.98999	1.63e-06
SPDYC	3.77693	1.71e-24						SORCS3	1.99119	3.19e-13
SP5	3.77707	1.57e-35						ARL10	1.99675	2.65e-10
KRTAP5-4	3.77935	1.48e-25						NPY2R	2.00957	4.15e-14
EPOP	3.79401	7.51e-66						FLJ30934	2.01009	2.53e-05
REG3G	3.79949	2.24e-06						PEX5L	2.0143	1.75e-11
LCN15	3.80913	7.94e-09						PCDH9	2.01746	3.36e-05
STK31	3.81126	8.61e-39						TRPC6	2.02714	5.73e-15
CPN1	3.81279	9.31e-12						CRISPLD1	2.02734	5.71e-14
KRT83	3.81421	1.37e-16						ST6GALNAC5	2.04005	1.9e-14
GAST	3.81482	1.86e-14						LOC112937	2.04026	2.05e-08
HAMP	3.81754	1.19e-12						HSPA1A	2.05547	1.6e-05
ALDH3B2	3.81971	1.81e-24						SALL1	2.08128	1.6e-11
S100G	3.82155	3.36e-08						PTPRM	2.09029	2.97e-14
RIPPLY3	3.82271	1.14e-26						SPOCK	2.09272	1.88e-10
GJB4	3.82734	4.07e-35						GRIN2A	2.09425	2.71e-13
CTHRC1	3.83417	5.63e-48						ATP8B2	2.09529	4.4e-19
BPIFA1	3.83664	1.59e-05						FAM5B	2.12002	8.51e-11
LHX1	3.84427	1.23e-09						LOC124842	2.12062	2.17e-18
AC004233.2	3.84972	6.37e-12						PRKAR1B	2.12536	2.84e-14
F7	3.85273	5.05e-17						SLITRK5	2.14074	7.27e-13
IFNK	3.86162	7.6e-06						ST8SIA1	2.14344	2.32e-10
EVA1A	3.86273	9.47e-59						SYT6	2.14821	1.94e-11
HCAR1	3.8668	9.67e-18						JAKMIP1	2.15679	3.45e-06
CPA4	3.86819	8.48e-25						LOC51334	2.17231	1.58e-06
ULBP1	3.87874	4.72e-43						ZNF264	2.17556	8.04e-07
MAT1A	3.88736	5.98e-18						GFRA1	2.17627	6.68e-18
VENTX	3.88838	1.23e-17						TMEM106A	2.19824	9.72e-07
NKX2-8	3.89056	4.06e-09						EYA4	2.19951	5.05e-22
KRT34	3.90089	2.35e-12						CRHR2	2.20583	4.62e-19
UPK1A	3.90161	3.2e-14						ZNF569	2.21867	2.03e-05
SLCO1A2	3.90374	3.13e-13						SDC2	2.22131	7e-14
MSMB	3.90959	1.55e-07						DRD4	2.23644	2.31e-07
IFNE	3.90995	2.11e-12						EFHA2	2.24869	6.17e-18
HOXC11	3.9198	4.3e-10						HS3ST3A1	2.25177	2.06e-14
CLPSL2	3.9226	9.71e-19						VSX1	2.26402	1.83e-17
TBX5	3.92407	1.24e-09						UNC5C	2.26758	1.07e-16
CYP1A2	3.92814	1.9e-06						ZNF331	2.28914	8.02e-13
ZNF716	3.92957	6.86e-08						LPPR4	2.30812	8.18e-20
UNC93A	3.92966	2.72e-21						FLJ39155	2.31422	2.55e-15
LHX3	3.93253	1.77e-09						ADARB2	2.31618	1.39e-12
TRIB3	3.93296	9.75e-87						ADAMTS3	2.32226	4.67e-09
FAM9A	3.93682	1.09e-10						QKI	2.33208	6.74e-09
NANOS3	3.94026	1.68e-27						COL23A1	2.33305	3.74e-15
SPP1	3.94544	1.44e-23						FGF5	2.33785	6.36e-19
DMRT3	3.95775	4.89e-16						HLA-G	2.35881	6.08e-08
KLHL35	3.95842	2.71e-46						VAV3	2.36154	4.35e-12
MUC5AC	3.96806	2.17e-12						ELMO1	2.39516	4.22e-07
AC011604.2	3.97173	6.09e-16						AK5	2.40002	2.2e-17
PRB1	3.97867	1.75e-08						CHST1	2.4045	1.36e-12
TMEM249	3.9803	5.09e-28						JAM3	2.45897	1.74e-16
KRT78	3.98134	3.86e-09						DGKG	2.47195	4.11e-10
FGF21	3.98275	3.32e-12						FOXE1	2.47835	1.83e-23
DSPP	3.9858	5.78e-07						DFNA5	2.48299	7.15e-09
CALML5	3.99183	8.95e-08						CAMK2B	2.48323	7.66e-08
ATP6V0A4	3.99362	1.21e-14						GSTM2	2.5162	1.62e-19
VAX1	4.01517	3.84e-08						CHST10	2.52478	1.09e-13
RNF113B	4.01659	3.7e-10						SNAP91	2.52852	5.07e-12
HBZ	4.01675	5.54e-06						PRDM14	2.5355	5.53e-22
TMEM211	4.01727	4.98e-25						DMRT1	2.55407	8.9e-12
ISM2	4.01775	1.1e-16						CNKSR2	2.55442	4.09e-09
CFHR1	4.0179	2.27e-05						IRF4	2.57101	8.75e-26
MCIDAS	4.01848	1.48e-55						FLJ25477	2.5762	2.46e-18
CALCB	4.02677	1.7e-07						ZNF480	2.59245	1.58e-16
GRHL3	4.02753	4.72e-48						TFPI2	2.62963	1.29e-21
IGFBP1	4.02868	1.03e-12						MGC33926	2.63156	6.07e-08
OFCC1	4.03298	2.26e-14						ADAMTS2	2.67586	2.07e-15
FGF23	4.03623	1.52e-10						ZNF447	2.68707	3.27e-18
SMKR1	4.04257	9.29e-47						ZNF625	2.73072	4.94e-19
NPC1L1	4.05557	3.89e-18						KCNQ5	2.73998	3.17e-17
FGF19	4.05974	1.68e-13						MGAT3	2.75526	1.06e-12
TMEM40	4.06406	1.28e-19						SPG20	2.76794	1.44e-18
DLX6	4.06602	1.48e-16						WDR17	2.82247	1.47e-12
DPCR1	4.06974	5.23e-12						ITGA4	2.84662	4.9e-18
USP26	4.07793	6.7e-17						C2orf32	2.87353	7.76e-19
SPINT4	4.08345	3.94e-08						SLC8A3	2.9872	4.3e-16
TRIM29	4.09358	1.76e-50						SOX5	3.00089	6.12e-10
IGF2BP3	4.09376	4.57e-16						AKR1B1	3.03148	1.7e-09
ADAM12	4.10703	8.67e-37						ZNF256	3.08395	3.76e-12
CYP2W1	4.10823	2e-18						NDRG4	3.19702	2.08e-15
DCAF4L2	4.11007	9.23e-07						VIPR2	3.32294	2.17e-14
VWA2	4.11173	1.09e-61						CHST2	3.42668	2.43e-20
PKP1	4.11777	1.36e-32						ZNF132	3.48513	2.18e-28
IFITM5	4.11891	5.32e-17						C1orf165	3.51227	1.16e-24
PRDM13	4.12799	4.09e-16						FLI1	3.64472	3.47e-28
TLX3	4.13169	1.79e-10						ZNF304	3.88617	3.97e-30
PRR36	4.1317	4.93e-43						VIM	4.27747	4.13e-16
SERPINB13	4.13437	4.83e-06
ASCL5	4.14007	2.7e-37
TNNT1	4.14717	2.06e-18
PRSS41	4.15005	1.43e-19
A2ML1	4.15486	3.02e-11
RPTN	4.16244	1.6e-08
TLX1	4.1721	2e-43
ASCL2	4.17362	1.61e-46
SLC4A11	4.1739	6.57e-45
TG	4.17952	2.99e-37
NKD1	4.18285	4.98e-32
SERPIND1	4.19264	7.05e-17
AMH	4.19438	1.71e-24
MUC21	4.19738	7.59e-13
APOF	4.20163	4.76e-09
SERPINB2	4.20372	2.92e-13
KRT5	4.20629	5.78e-10
IRX5	4.20658	2.27e-34
ULBP2	4.21814	8.06e-38
CFHR4	4.21939	1.45e-06
ERVV-2	4.22099	1.57e-11
CRCT1	4.22994	1.46e-07
HTN1	4.23445	1.8e-08
HIST1H4A	4.23533	3.66e-10
MUC16	4.2367	3.17e-13
KRT38	4.24647	1.11e-11
TCF24	4.24773	1.69e-31
PBOV1	4.25114	5.01e-09
ITIH2	4.25894	5.26e-11
ANGPTL3	4.2785	4.59e-11
SSTR5	4.2944	1.79e-20
BEST3	4.29544	1.47e-16
TAS2R30	4.29827	1.94e-08
PGLYRP3	4.30513	9.78e-14
LCE1E	4.31723	7.98e-12
HIST1H1D	4.3182	2.35e-11
COX7B2	4.32139	1.56e-07
SLC13A3	4.32314	4.2e-24
SLC17A2	4.3346	6.92e-06
DUSP9	4.33888	4.06e-24
MAPK15	4.34041	1.52e-46
SFTA3	4.34116	8.88e-07
ADAMTS20	4.34704	5.03e-09
SLCO1B7	4.35446	9.13e-15
C2CD4A	4.35477	3.46e-47
GJB5	4.35864	1.2e-18
CT45A10	4.37107	2.88e-07
DSC3	4.38546	2.85e-20
PRSS48	4.38843	1.71e-09
CHRND	4.39484	7.74e-11
NXPH1	4.39562	8.84e-21
DMRT1	4.39581	5.22e-10
NMUR2	4.3981	1.29e-10
ACSL6	4.40269	1.54e-28
WISP3	4.40406	9.91e-20
HIST1H2BM	4.4053	4.42e-09
KRT32	4.40969	1.54e-12
APOA5	4.4247	1.92e-07
SLC35D3	4.43292	3.72e-25
MAGEA9B	4.44983	9.66e-08
PLA2G3	4.45905	2.19e-15
CGB3	4.46319	4.67e-09
AC104831.1	4.46485	4.29e-09
NKD2	4.46833	1.03e-50
SLC22A7	4.46833	1.1e-08
DSG3	4.47304	7.56e-19
CYP4A22	4.47375	2.1e-07
SERPINC1	4.47563	6.55e-09
CSAG3	4.48102	2.33e-08
PRSS1	4.48286	1.03e-14
EPHX4	4.50618	1.47e-82
HS3ST4	4.51171	3.46e-10
MMP11	4.51622	4.1e-52
CAMKV	4.52317	6.72e-21
TMPRSS11E	4.53434	1.47e-09
FOLR1	4.53553	1.94e-20
CST5	4.53818	3.75e-15
S100A2	4.54486	2.41e-34
AMBP	4.55549	3.94e-15
ANXA10	4.56361	2.14e-10
PIWIL1	4.56827	6.62e-21
UCN2	4.57007	6.95e-44
KRT35	4.57273	5.65e-13
PLG	4.57484	5.87e-06
LARGE2	4.57996	8.3e-68
SIM2	4.58922	7.11e-85
AFP	4.5944	3.42e-16
CD200R1L	4.59599	3.68e-12
DDN	4.60241	1.32e-70
SALL3	4.61507	1.83e-07
LIN28B	4.61702	9.23e-07
UPK2	4.61735	3.25e-16
CT45A1	4.62806	5.86e-07
MMP1	4.6309	1e-32
F13B	4.63329	1.03e-07
C6orf223	4.63724	5.62e-78
C10orf113	4.64616	4.45e-11
TCP11	4.65605	5.32e-13
GATA4	4.66473	4.47e-10
CGB5	4.67809	2.39e-12
CST6	4.68002	1.19e-15
IL11	4.69167	6.14e-36
TESC	4.70505	1.02e-55
SLC22A11	4.71313	7.08e-27
SP8	4.72492	5.56e-18
MSX2	4.73747	1.45e-46
HIST1H2BO	4.75478	4.89e-14
CPB2	4.76252	4.92e-10
KRT37	4.76648	1.84e-15
LPO	4.77513	9.32e-25
POU5F1B	4.77604	2.17e-49
CXCL5	4.77805	2.08e-19
VTN	4.78143	1.73e-11
SEC14L4	4.78476	2e-19
SAGE1	4.78566	9.17e-10
MUC15	4.78961	3.01e-09
HIST1H4E	4.79328	5.69e-16
ITIH1	4.79562	1.31e-08
PDX1	4.79616	1.74e-73
HIST1H2AL	4.80987	1.17e-13
SERPINB7	4.82188	4.92e-15
SOX1	4.83376	1.95e-15
TNNI3	4.86961	8.07e-32
DHRS2	4.87765	1.65e-26
HOXC13	4.8792	1.64e-10
LECT2	4.89515	1.38e-08
PGC	4.90087	1.79e-23
CLDN1	4.90348	3.35e-113
ARHGAP40	4.91131	6.59e-18
MMP3	4.91282	7.4e-36
POU5F2	4.94135	5.76e-11
AKAP4	4.94514	1.3e-16
PRSS33	4.95468	1.83e-22
WT1	4.95605	9.25e-27
CNTD2	4.95765	4.42e-53
CLEC2A	4.96159	3.01e-09
ZNF280A	4.98623	9e-24
PAGE1	4.98958	2.92e-08
SALL4	5.01545	9.17e-69
TACSTD2	5.06493	2.02e-32
SEMG2	5.07098	1.45e-10
HIST1H3J	5.07765	1.38e-15
GRIN2D	5.0879	1.6e-100
STPG4	5.09144	1.18e-48
IGF2BP1	5.09616	9.98e-17
HIST1H2AJ	5.10007	5.7e-13
SAA4	5.10261	1.3e-13
MAGEB2	5.10621	2.51e-07
KLK10	5.1109	1.92e-35
BAAT	5.12137	3.39e-18
FOXI3	5.12343	1.18e-13
RP1	5.12644	1.7e-23
EPHA8	5.14261	3.53e-13
CALCA	5.15463	3.44e-15
INSL4	5.15613	3.28e-09
CHST4	5.15753	8.59e-19
DMRTA2	5.15814	7.14e-19
HAO1	5.15823	9.37e-07
BHLHA9	5.16096	9.7e-17
CXCL17	5.17436	3.55e-18
AMELX	5.17604	1.14e-30
GPR87	5.18521	1.12e-10
PRSS2	5.18828	6.62e-12
DSCR8	5.19465	3.44e-08
PADI3	5.19804	5.58e-18
CALB1	5.20338	2.15e-13
CT83	5.20777	1.57e-07
TTC29	5.21692	1.01e-09
KRT17	5.22934	5.71e-31
HTR2C	5.22997	5.31e-10
XAGE2	5.24108	1.46e-09
CEMIP	5.27812	1.67e-101
S100A7	5.28307	4.46e-13
KRTAP3-1	5.28394	3.61e-16
INHBA	5.2884	1.14e-67
LY6D	5.32154	1.07e-14
GAD1	5.32431	1.03e-40
APOA2	5.34367	5.84e-09
KRT6C	5.34766	2.82e-15
GOLGA6L2	5.36689	3.18e-19
PAX7	5.3682	1.94e-09
ETV4	5.3715	4.08e-152
HIST2H2AB	5.38833	1.38e-12
DDX53	5.39566	3.83e-09
IGF2	5.40354	9.65e-16
SERPINB3	5.41395	2.07e-10
AFM	5.41875	1.45e-07
CFHR5	5.42807	1.09e-06
LY6G6F	5.43284	5.72e-34
TRIM72	5.4332	7.91e-20
SP9	5.48028	6.93e-12
LY6G6E	5.48035	1.1e-34
LY6G6D	5.48354	3.97e-23
UGT2B4	5.48432	4.97e-10
WNT2	5.52598	1.52e-103
SOHLH1	5.52813	5.65e-11
MMP13	5.53926	1.6e-28
MSLNL	5.57998	4.68e-23
NEUROG2	5.58018	2.25e-17
MAGEB17	5.59146	1.37e-19
C8B	5.60048	1.7e-06
GBX2	5.60176	1.38e-29
ESM1	5.60247	3.16e-134
CA9	5.60526	7.96e-34
IGFL4	5.61973	3.37e-53
KRT6B	5.62454	1.82e-25
NXPH4	5.6246	2.7e-26
AQP5	5.63048	1.38e-16
HIST1H3I	5.63386	1.94e-13
CLDN2	5.63917	1.05e-38
MMP8	5.65497	1.35e-19
CTAG2	5.65944	1.43e-07
FGF3	5.67952	2.4e-14
TRIM71	5.68238	6.46e-17
OTX1	5.68524	9.01e-72
KRT6A	5.69373	5.02e-16
MYBPHL	5.70512	2.34e-18
AL662899.2	5.71304	2.96e-25
SERPINB4	5.72283	1.56e-11
HOXC12	5.72333	2.69e-11
NPSR1	5.74019	5.07e-16
WNT7B	5.74284	5.12e-31
KLC3	5.74963	2.1e-43
PAH	5.75242	1.3e-26
HIST1H4D	5.77578	6.12e-15
C5orf46	5.77725	1.34e-30
HIST1H2AB	5.78056	2.14e-14
HIST1H3B	5.78257	1.04e-14
HIST1H2AH	5.79565	5.3e-16
F2	5.80415	8.69e-18
APCS	5.8082	2.2e-05
SPP2	5.81695	7.22e-09
C9	5.82785	3.89e-12
KRT16	5.83053	2.34e-21
STRA6	5.83214	1.27e-48
CDH3	5.83802	8.37e-177
F9	5.8431	2.86e-06
CPNE7	5.88945	5.47e-73
SLCO1B1	5.91933	5.26e-16
IBSP	5.93012	7.68e-30
FGF20	5.93044	1.07e-17
DMBX1	5.95061	1.5e-35
HBE1	5.9585	1.56e-10
AKR1C4	5.97272	3.85e-30
PTF1A	5.97709	4.7e-14
ORM2	6.02574	2.67e-17
COMP	6.0414	2.08e-34
C8orf74	6.09544	5.26e-30
ZIC2	6.12002	1.97e-26
EN2	6.15222	1.72e-24
IVL	6.15715	1.56e-12
LEMD1	6.18722	8.72e-53
CEL	6.18971	4.12e-30
HIST1H4B	6.19741	3.09e-15
CST2	6.21851	6.76e-45
C14orf105	6.22904	3.48e-22
KLK5	6.25034	1e-11
CST4	6.25859	1.79e-33
HIST1H1E	6.27704	3.57e-18
MT4	6.29265	5.03e-11
MAGEC1	6.35482	1.1e-10
MAGEA10	6.35853	1.62e-11
COL11A1	6.36782	2.89e-58
MAGEA11	6.37715	6.37e-13
MAGEA4	6.38208	2.99e-10
VGLL1	6.38624	1.03e-17
HP	6.39985	3.43e-10
HIST1H2BB	6.43377	2.34e-09
C8A	6.49536	4.66e-08
SLCO1B3	6.50597	1.86e-30
FOXQ1	6.54029	8.1e-108
GC	6.54383	4.74e-07
HIST1H4L	6.54718	1.11e-10
OBP2B	6.60059	2.38e-19
HIST1H4C	6.61379	6.38e-16
SPRR3	6.63745	3.79e-13
MAGEC2	6.65974	5.83e-10
HIST1H1B	6.68076	2.4e-17
HIST1H2BI	6.70531	8.68e-14
AHSG	6.71102	9.79e-14
KRT80	6.7247	3.18e-150
HABP2	6.75884	7.41e-21
CSAG1	6.76148	3.69e-12
SLC26A9	6.78418	3.76e-19
PNMA5	6.80449	2.59e-12
ONECUT3	6.81495	2.64e-17
FGL1	6.81537	2.91e-10
HRG	6.87469	4.99e-09
SERPINA4	6.8757	3.58e-36
CLDN18	6.90967	5.86e-16
MUC6	6.93859	2.54e-18
SPRR2A	7.01752	3.36e-17
SPERT	7.07555	8.36e-54
MMP7	7.0906	2.67e-52
KRT31	7.1299	2.59e-16
SPRR2E	7.13534	6.09e-12
NKX2-1	7.13819	1.4e-12
KRT75	7.14692	1.04e-31
EPYC	7.1691	5.41e-26
SFTA2	7.17953	9.39e-45
ELF5	7.23116	1.55e-21
SPRR1B	7.29124	6.3e-17
TCN1	7.35	2.67e-30
SOX14	7.42163	3.61e-32
SPRR2D	7.4242	1.58e-19
KRT23	7.43582	3.91e-47
DUSP27	7.45428	6.16e-26
MAGEA1	7.5412	1.84e-10
PRR9	7.56288	2.6e-16
SPRR1A	7.69446	2.76e-18
COL10A1	7.85402	5e-54
ZIC5	8.05477	1.31e-26
C6orf15	8.11054	2.6e-27
FGA	8.14942	4e-15
IGFL1	8.16487	3.9e-24
FEZF1	8.21941	2.68e-38
KLK7	8.36374	6.3e-36
DKK4	8.36915	1.95e-30
CST1	8.38853	9.38e-55
FGG	8.50421	9.24e-10
KLK8	8.58276	2.12e-37
FGB	8.68095	2.1e-15
ALB	8.77621	1.99e-10
PPBP	8.86508	4.14e-21
ORM1	8.89184	2.14e-15
NOTUM	8.89386	3.44e-40
PAEP	8.90234	3.28e-21
MAGEA12	9.04319	3.84e-14
KLK6	9.35554	1.18e-51
PRSS56	9.42876	3.59e-19
MAGEA6	9.53998	4.15e-14
MAGEA3	10.4021	5.65e-16
CRP	11.3354	9.01e-12
