# Supplementary material for: Hypermethylation of heparanase 2 promotes colorectal cancer proliferation and is associated with poor prognosis
Source: J Transl Med. 2021 Mar 5;19:98. doi: 10.1186/s12967-021-02770-0 (PMC7934273; doi:10.1186/s12967-021-02770-0)
Supplement: Supplementary file 3 — Additional file 3: Table S2. Correlation between HPSE2 expression and CpG island methylation of CRC in TCGA database. [file 12967_2021_2770_MOESM3_ESM.xlsx]

## Sheet: Sheet1
Table.S2. Correlation between HPSE2 expression and CpG island methylation of CRC in TCGA database.
ID	Cor	P value
HPSE2 expression	-	-
cg17863743 methylation	-0.392265	3.4e-17
cg09511126 methylation	-0.380908	3.16e-16
cg16401360 methylation	-0.375617	8.66e-16
cg16825290 methylation	-0.374988	9.75e-16
cg13737332 methylation	-0.370976	2.07e-15
cg08927006 methylation	-0.368046	3.55e-15
cg24926711 methylation	-0.363518	8.11e-15
cg14270857 methylation	-0.359356	1.71e-14
cg17508300 methylation	-0.356682	2.76e-14
cg03236397 methylation	-0.343273	2.79e-13
cg18499443 methylation	-0.333836	1.33e-12
cg03388193 methylation	-0.331919	1.82e-12
cg13690864 methylation	-0.320083	1.19e-11
cg11400953 methylation	-0.286913	1.49e-09
cg25651562 methylation	-0.281817	2.96e-09
cg25437411 methylation	-0.276433	6.03e-09
cg19428722 methylation	-0.267099	2e-08
cg17868515 methylation	-0.261015	4.27e-08
cg02800607 methylation	-0.254871	9e-08
cg18577511 methylation	-0.241443	4.3e-07
cg24134845 methylation	-0.228798	1.73e-06
cg08529260 methylation	-0.185679	0.00011165
cg26067760 methylation	-0.184359	0.00012514
cg27247731 methylation	-0.183715	0.00013227
cg25034395 methylation	-0.165972	0.0005657
cg15610020 methylation	-0.156517	0.00115961
cg00877329 methylation	-0.144318	0.00276591
cg13343639 methylation	-0.117496	0.0150117
cg10580473 methylation	-0.11522	0.0170947
cg10441934 methylation	-0.107755	0.0257989
cg24591300 methylation	-0.102473	0.03406
cg22892437 methylation	-0.0944494	0.0508626
cg00612625 methylation	-0.0900682	0.0626481
cg19043522 methylation	-0.075399	0.119346
cg22823644 methylation	-0.0590446	0.222839
cg20552296 methylation	-0.0320557	0.508353
cg04070995 methylation	0.0212799	0.660659
cg19622451 methylation	0.035567	0.463012
cg25691326 methylation	0.0798286	0.0990842
cg07198258 methylation	0.115033	0.0172762
cg10943524 methylation	0.126121	0.00900118
cg19316579 methylation	0.130437	0.00688889
cg26329178 methylation	0.197361	3.93e-05
cg16745930 methylation	0.21864	4.99e-06
cg14251734 methylation	0.239533	5.33e-07
cg18754857 methylation	0.243024	3.59e-07
cg07717704 methylation	0.276944	5.64e-09
cg16298041 methylation	0.328843	2.99e-12
cg06408053 methylation	0.382755	2.21e-16
