# Supplementary material for: Hypermethylation of heparanase 2 promotes colorectal cancer proliferation and is associated with poor prognosis
Source: J Transl Med. 2021 Mar 5;19:98. doi: 10.1186/s12967-021-02770-0 (PMC7934273; doi:10.1186/s12967-021-02770-0)
Supplement: Supplementary file 4 — Additional file 4: Table S3. GSEA enrichment analysis. [file 12967_2021_2770_MOESM4_ESM.xlsx]

## Sheet: Sheet1
Table.S3. GSEA enrichment analysis.
Pathway	GS follow link to MSigDB	SIZE	ES	NES	NOM p-val	FDR q-val	FWER p-val	RANK AT MAX
1	KEGG_CELL_CYCLE	50	0.624411	2.64338	0	0	0	1343
2	KEGG_P53_SIGNALING_PATHWAY	26	0.615865	2.16096	0	0.000883621	0.003	1394
3	KEGG_DNA_REPLICATION	17	0.665362	2.05369	0	0.00135963	0.007	729
4	KEGG_PYRIMIDINE_METABOLISM	23	0.517736	1.77814	0.00884956	0.0186322	0.117	1862
5	KEGG_NATURAL_KILLER_CELL_MEDIATED_CYTOTOXICITY	32	0.440449	1.65206	0.00326797	0.0424941	0.303	960
6	KEGG_ARGININE_AND_PROLINE_METABOLISM	17	0.451249	1.43725	0.0878187	0.139808	0.75	1542
7	KEGG_OOCYTE_MEIOSIS	39	0.299673	1.17196	0.195876	0.471237	0.996	1277
8	KEGG_PPAR_SIGNALING_PATHWAY	36	0.267497	1.05341	0.379433	0.684227	1	1463
9	KEGG_PROGESTERONE_MEDIATED_OOCYTE_MATURATION	35	0.264525	1.03677	0.383562	0.648992	1	694
10	KEGG_LYSOSOME	17	0.303729	0.976744	0.465714	0.729785	1	476
11	KEGG_FATTY_ACID_METABOLISM	18	0.288475	0.948399	0.533333	0.728903	1	1559
12	KEGG_VEGF_SIGNALING_PATHWAY	19	0.289677	0.940236	0.540936	0.686125	1	738
13	KEGG_HUNTINGTONS_DISEASE	15	0.294679	0.880548	0.614035	0.756685	1	111
14	KEGG_RETINOL_METABOLISM	35	0.219675	0.855723	0.727273	0.75111	1	1708
15	KEGG_PEROXISOME	17	0.226586	0.725852	0.853026	0.885278	1	1490
